# Supplementary material for: μ-(Acetic acid)-di-μ-chlorido-bis[tri­phenyl­tellurium(IV)] monohydrate
Source: Acta Crystallogr Sect E Struct Rep Online. 2013 Jun 29;69(Pt 7):o1171. doi: 10.1107/S160053681301739X (PMC3770430; doi:10.1107/S160053681301739X)
Supplement: Supplementary file 2 [file e-69-o1171-Isup2.hkl]

# 
# h,k,l, Fc-squared, Fo-squared, sigma(Fo-squared) and status flag 
# 
data_I
_shelx_title ' I in space group P2(1)/n' 
_shelx_refln_list_code          4 
_shelx_F_calc_maximum      447.00 
_exptl_crystal_F_000      1704.00 
_reflns_d_resolution_high  0.7692 
 
loop_ 
 _symmetry_equiv_pos_as_xyz 
 'x, y, z' 
 '-x+1/2, y+1/2, -z+1/2' 
 '-x, -y, -z' 
 'x-1/2, -y-1/2, z-1/2' 
 
_cell_length_a    13.9469 
_cell_length_b     9.3616 
_cell_length_c    27.7941 
_cell_angle_alpha  90.000 
_cell_angle_beta   96.584 
_cell_angle_gamma  90.000 
 
_shelx_F_squared_multiplier     1.000 
 
loop_ 
 _refln_index_h 
 _refln_index_k 
 _refln_index_l 
 _refln_F_squared_calc 
 _refln_F_squared_meas 
 _refln_F_squared_sigma 
 _refln_observed_status 
   2   0   0       33.04       87.80     12.59 o 
   4   0   0    58392.81    58685.36   1058.50 o 
   6   0   0       33.31       57.66     41.38 o 
   8   0   0    21882.91    21897.95    453.28 o 
  10   0   0     1499.84     1310.76     84.53 o 
  12   0   0     3182.60     3262.60    140.20 o 
  14   0   0     1441.85     1726.60    209.81 o 
  16   0   0     2015.50     2184.72    257.93 o 
   1   1   0    28201.20    29814.85    309.41 o 
   2   1   0      257.97      499.25     15.21 o 
   3   1   0    38198.82    38520.23    565.97 o 
   4   1   0      718.27      617.57     30.34 o 
   6   1   0      769.80      727.63     38.90 o 
   7   1   0     4172.78     3852.70     85.24 o 
   8   1   0     5192.07     5095.78    107.60 o 
   9   1   0        1.74       41.11     27.09 o 
  10   1   0      691.78      775.82     51.39 o 
  11   1   0     7472.84     7482.56    152.66 o 
  12   1   0     3561.56     3680.12    131.66 o 
  13   1   0      292.08      236.38     55.80 o 
  14   1   0      563.93      468.13     96.52 o 
  15   1   0     1185.22     1165.57    133.81 o 
  16   1   0       80.47      317.47     98.66 o 
  17   1   0      609.64      658.00    193.45 o 
   0   2   0     4323.28     3999.87    132.82 o 
   1   2   0    21484.90    20565.80    312.53 o 
   2   2   0     8250.59     8789.70    125.56 o 
   3   2   0    24959.72    26807.56    307.51 o 
   4   2   0    57184.11    58701.97    859.05 o 
   5   2   0     1209.47     1071.13     35.94 o 
   6   2   0     7428.33     7381.13    128.47 o 
   7   2   0     2552.75     2693.73     84.46 o 
   8   2   0    18826.46    18875.86    284.06 o 
   9   2   0    15369.36    14929.54    312.00 o 
  10   2   0      352.71      312.19     37.99 o 
  11   2   0     2321.64     2310.48    153.65 o 
  12   2   0     4742.35     4521.01    148.09 o 
  13   2   0     5709.91     5862.25    177.72 o 
  14   2   0     2582.66     2904.22    134.32 o 
  15   2   0      892.49      988.65    125.13 o 
  16   2   0     1017.69     1177.64    138.33 o 
  17   2   0     1511.65     1718.90    242.53 o 
   1   3   0      263.96      235.68     30.60 o 
   2   3   0     1777.99     1810.50     68.78 o 
   3   3   0     2249.46     2654.53    116.18 o 
   4   3   0     8547.72     8406.75    116.85 o 
   5   3   0     2463.75     2223.34    147.77 o 
   6   3   0     2151.03     2334.04     68.07 o 
   7   3   0     6981.89     7292.45    122.37 o 
   8   3   0     7359.24     7633.44    160.10 o 
   9   3   0       50.77       24.23     32.23 o 
  10   3   0     1883.91     1953.38    163.41 o 
  11   3   0       71.32       75.77     44.69 o 
  12   3   0     3896.87     4125.36    145.54 o 
  13   3   0      670.48      749.68    134.51 o 
  14   3   0     1733.75     1935.53    122.37 o 
  15   3   0      199.42      153.91     59.99 o 
  16   3   0     2516.00     2602.52    198.03 o 
  17   3   0      479.24      679.48    175.16 o 
   0   4   0     1460.66     1545.67     92.39 o 
   1   4   0    20171.91    21679.15    423.27 o 
   2   4   0    17514.38    18100.42    361.86 o 
   3   4   0      102.29      151.52     20.21 o 
   4   4   0     1487.91     1583.50     42.19 o 
   5   4   0    28806.21    28719.63    350.12 o 
   6   4   0     3794.86     3573.54     85.06 o 
   7   4   0        5.41      -16.19     16.19 o 
   8   4   0     6504.26     6431.60    197.66 o 
   9   4   0    15487.21    15751.54    326.75 o 
  10   4   0     3968.56     4083.10    136.72 o 
  11   4   0        4.32       45.57     45.35 o 
  12   4   0     1933.87     1890.43    115.64 o 
  13   4   0     9351.87     9128.04    241.57 o 
  14   4   0      862.81      936.29     92.39 o 
  15   4   0      187.87      292.10     71.88 o 
  16   4   0       91.15      177.32    135.70 o 
   1   5   0    12935.73    13262.49    290.57 o 
   2   5   0        2.68      -17.41     29.85 o 
   3   5   0      227.64      177.00     32.47 o 
   4   5   0    10978.12    11535.10    204.73 o 
   5   5   0     5316.59     5203.97    130.78 o 
   6   5   0      727.73      730.02     47.63 o 
   7   5   0     2943.26     2921.68     92.87 o 
   8   5   0     3887.95     3503.01    235.39 o 
   9   5   0      203.17      241.80     49.35 o 
  10   5   0      393.01      415.95     60.35 o 
  11   5   0        0.73      -12.83     43.41 o 
  12   5   0     2128.71     1984.09    121.84 o 
  13   5   0      232.33      299.55     67.39 o 
  14   5   0      322.56      272.70     68.60 o 
  15   5   0        8.73       15.92     56.45 o 
  16   5   0     1202.31     1213.16    205.00 o 
   0   6   0     6995.93     6971.86    273.33 o 
   1   6   0     8253.84     8033.34    210.92 o 
   2   6   0     7755.87     7579.73    202.58 o 
   3   6   0     2953.72     2982.13     97.54 o 
   4   6   0     2423.84     2243.75    153.36 o 
   5   6   0    14449.50    14009.31    246.96 o 
   6   6   0    11926.94    11926.95    287.09 o 
   7   6   0     1352.10     1293.61     67.14 o 
   8   6   0       93.25       62.25     42.50 o 
   9   6   0    10132.86     9843.01    238.51 o 
  10   6   0     2965.03     2903.79    124.30 o 
  11   6   0     2006.14     1809.05    116.45 o 
  12   6   0       80.52      148.84     58.85 o 
  13   6   0     2715.05     2920.22    142.31 o 
  14   6   0       77.95      130.38     63.15 o 
  15   6   0      453.62      481.76    100.03 o 
   1   7   0     4709.29     4528.20    191.52 o 
   2   7   0      285.07      303.26     54.39 o 
   3   7   0     3906.49     3784.87    169.09 o 
   4   7   0       77.91      101.59     48.44 o 
   5   7   0     7770.81     7253.77    177.21 o 
   6   7   0        3.00      -37.31     40.66 o 
   7   7   0      833.32      738.68     89.71 o 
   8   7   0      269.56      354.20     76.30 o 
   9   7   0     1737.43     1609.06    117.99 o 
  10   7   0       74.51       93.72     53.58 o 
  11   7   0     1047.06     1006.47     95.96 o 
  12   7   0      399.92      292.97     70.68 o 
  13   7   0        1.62      -17.70     53.23 o 
  14   7   0      384.25      516.24    100.03 o 
   0   8   0     9139.46     9093.06    359.95 o 
   1   8   0     3091.90     3287.15    162.65 o 
   2   8   0     1913.89     1968.86    126.60 o 
   3   8   0    10103.19    10153.09    216.27 o 
   4   8   0     1824.59     1957.19     97.57 o 
   5   8   0     2131.13     2156.73    105.62 o 
   6   8   0     2318.03     2262.69    143.01 o 
   7   8   0     6969.13     7422.72    256.11 o 
   8   8   0     2828.23     2779.82    167.30 o 
   9   8   0     1063.81     1088.14    121.77 o 
  10   8   0     1037.19     1034.51    143.40 o 
  11   8   0     1911.88     2017.89    166.70 o 
  12   8   0      322.68      190.78     84.08 o 
  13   8   0      305.38      263.94     99.13 o 
   1   9   0     1119.53     1053.30    104.70 o 
   2   9   0      894.42     1106.25     87.27 o 
   3   9   0     1187.20     1118.30    113.87 o 
   4   9   0      447.24      513.50     70.35 o 
   5   9   0     1365.70     1372.89    103.85 o 
   6   9   0      923.81      748.76    101.39 o 
   7   9   0      649.59      808.97    110.51 o 
   8   9   0       88.18       66.28     63.73 o 
   9   9   0      539.42      285.34     85.23 o 
  10   9   0     1438.41     1385.22    146.92 o 
  11   9   0      114.14      -19.25    105.87 o 
  12   9   0       31.42      -90.47     90.47 o 
   0  10   0     1454.09     1532.19    182.86 o 
   1  10   0     3297.76     3454.67    171.43 o 
   2  10   0       78.56       73.31     90.70 o 
   3  10   0     4352.62     4224.35    156.42 o 
   4  10   0     1130.57     1102.16    124.42 o 
   5  10   0        1.26       43.59     69.06 o 
   6  10   0      435.96      496.29    101.39 o 
   7  10   0     3294.63     3531.96    278.14 o 
   8  10   0      347.12      519.05     85.22 o 
   9  10   0        0.23      -25.12     68.64 o 
  10  10   0      156.73       11.18     67.12 o 
   1  11   0       40.55      -20.64     51.44 o 
   2  11   0      198.29      185.18     65.55 o 
   3  11   0        0.56       94.00     78.91 o 
   4  11   0      135.99      121.20     76.82 o 
   5  11   0      182.83      135.58    179.97 o 
   6  11   0      176.84      269.48    132.82 o 
   7  11   0        3.26       11.55    111.64 o 
   0  12   0       37.83       86.62    111.64 o 
   1  12   0      332.88      375.80    163.61 o 
   2  12   0     1528.21     1493.69    215.58 o 
   3  12   0      435.00      477.37    155.91 o 
 -17   0   1     5364.10     5231.78    350.33 o 
 -15   0   1      654.04      854.64    161.69 o 
 -13   0   1     6598.36     6803.70    334.93 o 
 -11   0   1     1403.17     1433.20    101.48 o 
  -9   0   1    17943.27    17756.95    389.16 o 
  -7   0   1      707.45      928.51     65.86 o 
  -5   0   1     2324.69     2258.51    407.11 o 
  -3   0   1     9524.91    10547.92    202.43 o 
  -1   0   1     1634.72     1643.98     39.47 o 
   1   0   1    60029.94    71252.80   1239.26 o 
   3   0   1     3120.92     3017.74     78.92 o 
   7   0   1      929.49      728.15     56.84 o 
   9   0   1    11068.77    11368.09    272.30 o 
  11   0   1     8579.14     8181.77    228.42 o 
  13   0   1     3142.70     3337.71    248.31 o 
  15   0   1     2012.53     1917.16    232.91 o 
  17   0   1      948.19     1014.40    194.41 o 
 -17   1   1       91.51       84.90     90.44 o 
 -16   1   1      197.14      220.10     90.92 o 
 -15   1   1       63.14      -67.12     67.12 o 
 -14   1   1     2329.42     2687.25    124.56 o 
 -13   1   1      835.23      983.74     84.62 o 
 -12   1   1       12.41       21.98     41.12 o 
 -11   1   1     1889.72     1741.59     75.12 o 
 -10   1   1     8209.11     8137.25    173.89 o 
  -9   1   1     7650.49     7390.07    143.82 o 
  -8   1   1      661.81      682.90     44.16 o 
  -7   1   1     5544.92     5705.11    111.21 o 
  -6   1   1    12903.92    13146.61    200.74 o 
  -5   1   1     8583.86     8282.50    152.40 o 
  -4   1   1    75485.47    75300.05    953.88 o 
  -3   1   1       23.27        9.85     11.37 o 
  -2   1   1     1573.10     1608.95     24.83 o 
  -1   1   1    13619.73    12048.48    140.25 o 
   0   1   1    85435.45    91443.05   1587.67 o 
   1   1   1     4024.98     3828.54     51.08 o 
   2   1   1     5157.66     4487.24     52.42 o 
   3   1   1    27879.57    29892.86    442.79 o 
   4   1   1    75450.62    75636.05   1094.96 o 
   5   1   1      570.67      597.70     37.46 o 
   6   1   1       91.56       96.37     19.81 o 
   7   1   1    12799.65    13383.28    207.04 o 
   8   1   1    20788.71    20304.13    299.38 o 
   9   1   1     1114.34     1002.18     52.31 o 
  10   1   1      716.06      832.80     51.84 o 
  11   1   1        0.93       32.61     30.24 o 
  12   1   1    18056.29    17861.06    352.20 o 
  13   1   1       30.54       43.53     47.65 o 
  14   1   1      330.21      257.83    128.00 o 
  15   1   1      127.32       75.46     76.18 o 
  16   1   1     6474.42     6572.69    278.28 o 
  17   1   1      549.37      431.99    271.41 o 
 -17   2   1     2168.76     2319.10    540.89 o 
 -16   2   1      403.46      658.92    115.37 o 
 -15   2   1      298.79      271.19    115.49 o 
 -14   2   1       23.73       -8.19     49.47 o 
 -13   2   1     5996.18     5833.32    267.91 o 
 -12   2   1     5971.21     6031.28    173.32 o 
 -11   2   1       28.06       35.72     33.06 o 
 -10   2   1      827.72      885.65     54.84 o 
  -9   2   1     6849.49     6983.91    139.81 o 
  -8   2   1    32986.15    32968.60    460.16 o 
  -7   2   1     8448.18     8170.48    144.31 o 
  -6   2   1    10791.39    11275.86    178.39 o 
  -5   2   1     5922.42     5900.90    100.22 o 
  -4   2   1     4775.06     4596.33     78.19 o 
  -3   2   1     5907.94     6263.99     84.52 o 
  -1   2   1     5561.44     6170.12    109.26 o 
   0   2   1    11186.57    10239.38    204.04 o 
   1   2   1    75997.87    77972.38   1919.09 o 
   2   2   1    40048.87    42836.09    548.87 o 
   3   2   1     1801.42     2016.43     54.73 o 
   4   2   1    26269.39    27590.84    359.06 o 
   5   2   1    21204.89    21879.96    293.10 o 
   6   2   1      694.54      651.77     38.70 o 
   7   2   1     1067.90     1100.27     46.82 o 
   8   2   1     3869.70     4202.41     94.24 o 
   9   2   1     6540.38     6311.08    140.31 o 
  10   2   1        1.39        1.08     31.95 o 
  11   2   1     2926.09     2898.94    189.21 o 
  12   2   1      569.17      566.37     69.51 o 
  13   2   1     1177.04     1122.41     91.51 o 
  14   2   1      735.66      827.18     84.91 o 
  15   2   1      850.97      941.71    124.49 o 
  16   2   1      841.62     1061.96    136.09 o 
  17   2   1      180.97      215.58    130.89 o 
 -17   3   1      216.43      271.41    130.89 o 
 -16   3   1        1.27       -3.87     75.89 o 
 -15   3   1       32.28       -1.51     54.45 o 
 -14   3   1     1757.13     1883.20    121.03 o 
 -13   3   1     6212.21     6253.14    227.48 o 
 -12   3   1      251.51      394.88     82.18 o 
 -11   3   1       90.92       42.86     42.11 o 
 -10   3   1     2674.91     2410.24    101.69 o 
  -9   3   1    16031.04    15900.22    255.58 o 
  -8   3   1     3305.92     3473.18     89.43 o 
  -7   3   1     6920.44     6803.87    129.02 o 
  -6   3   1     3614.81     3437.89     66.03 o 
  -5   3   1    22803.50    22292.73    302.61 o 
  -4   3   1    10849.86    10834.67    180.28 o 
  -3   3   1    19898.04    19507.42    805.19 o 
  -1   3   1    26983.39    27741.27    515.16 o 
   0   3   1       59.22       32.60     21.27 o 
   1   3   1     1839.74     1866.04     64.55 o 
   2   3   1    12729.74    13282.32    270.61 o 
   3   3   1    63632.71    66032.59    833.24 o 
   4   3   1    24397.89    23408.45    323.58 o 
   5   3   1     1107.95     1177.75     43.93 o 
   6   3   1     1291.01     1388.45     50.01 o 
   7   3   1    10775.21    11162.43    168.45 o 
   8   3   1    18744.70    18603.78    318.24 o 
   9   3   1     2477.75     2397.84    102.21 o 
  10   3   1     1054.92     1038.95     94.93 o 
  11   3   1       41.12       35.87     41.86 o 
  12   3   1     5150.60     5130.01    163.74 o 
  13   3   1     5675.26     5404.59    192.27 o 
  14   3   1      904.21      878.61     88.65 o 
  15   3   1       69.23        3.92     74.82 o 
  16   3   1      738.54      889.72    130.66 o 
 -16   4   1     1380.36     1302.88    116.08 o 
 -15   4   1      189.12      206.17     66.08 o 
 -14   4   1        1.59       73.18     54.80 o 
 -13   4   1      927.99      914.75     89.98 o 
 -12   4   1     5069.02     4776.86    161.19 o 
 -11   4   1     1840.39     1715.16    119.35 o 
 -10   4   1      814.01      828.84    103.71 o 
  -9   4   1      350.09      339.71     44.45 o 
  -8   4   1    22412.05    21966.29    373.77 o 
  -7   4   1     9029.50     9315.32    185.90 o 
  -6   4   1      635.02      613.78     45.56 o 
  -5   4   1     4986.86     4902.05     84.57 o 
  -4   4   1    44445.08    44697.01    586.88 o 
  -3   4   1     3242.95     3331.21     95.30 o 
  -2   4   1    10206.49    10237.68    226.47 o 
  -1   4   1     7387.24     7418.86    177.62 o 
   0   4   1    32343.85    33371.37    885.44 o 
   1   4   1       90.75      195.63     33.95 o 
   2   4   1     4281.59     4093.40     98.06 o 
   3   4   1     2851.23     3090.10    201.15 o 
   4   4   1     9080.65     9118.40    129.29 o 
   5   4   1      233.41      269.04     29.15 o 
   6   4   1      634.68      674.52     52.51 o 
   7   4   1      255.56      247.86     45.01 o 
   8   4   1     4372.16     4202.95    109.40 o 
   9   4   1       62.77       39.99     58.17 o 
  10   4   1     1774.98     1614.21    117.78 o 
  11   4   1      712.82      675.17     71.89 o 
  12   4   1       26.06      -23.06     46.32 o 
  13   4   1       46.74      149.64     68.39 o 
  14   4   1      526.00      669.58     86.05 o 
  15   4   1      425.56      367.39     75.39 o 
  16   4   1      726.94      619.81    159.76 o 
 -16   5   1      515.54      553.67    115.49 o 
 -15   5   1       24.57      -54.08     54.08 o 
 -14   5   1       33.99      101.11     60.81 o 
 -13   5   1     2003.03     2151.28    130.06 o 
 -12   5   1     1357.40     1329.41    101.29 o 
 -11   5   1       57.15       92.34     93.93 o 
 -10   5   1       12.76        0.71     45.20 o 
  -9   5   1     7827.73     7595.71    193.45 o 
  -8   5   1     3025.74     3202.08    101.37 o 
  -7   5   1      170.95      193.14     37.11 o 
  -6   5   1      364.16      401.05     29.65 o 
  -5   5   1    21309.79    21584.22    309.03 o 
  -4   5   1       89.96       79.70     22.88 o 
  -3   5   1     2049.71     2026.79     59.90 o 
  -2   5   1     5386.59     5537.39    154.44 o 
  -1   5   1    23077.30    23905.51    476.37 o 
   0   5   1      134.12       90.97     36.67 o 
   1   5   1     2523.60     2851.49    105.42 o 
   2   5   1    14795.34    15044.85    267.08 o 
   3   5   1    11174.94    10268.67    199.21 o 
   4   5   1       10.38       10.55     12.40 o 
   5   5   1    13706.59    14713.71    233.82 o 
   6   5   1    11084.77    10574.74    182.94 o 
   7   5   1     8071.53     7930.52    152.48 o 
   8   5   1       88.98      134.07     64.13 o 
   9   5   1     3568.19     3474.60    169.73 o 
  10   5   1     4566.12     4333.84    146.52 o 
  11   5   1     2894.24     2910.23    126.28 o 
  12   5   1       11.10       84.62     53.87 o 
  13   5   1     1354.17     1345.84    145.10 o 
  14   5   1     1427.76     1521.78    121.40 o 
  15   5   1      432.96      422.43     79.09 o 
  16   5   1       10.76       46.52    121.27 o 
 -15   6   1      982.41     1069.43    227.13 o 
 -14   6   1      357.25      272.14     90.11 o 
 -13   6   1      424.68      441.92     77.47 o 
 -12   6   1     1880.18     1844.07    121.78 o 
 -11   6   1     2029.62     2107.06    143.52 o 
 -10   6   1      342.72      401.76     81.99 o 
  -9   6   1        4.58       29.71     39.84 o 
  -8   6   1     6820.09     6712.99    180.41 o 
  -7   6   1      159.78       91.83     32.78 o 
  -6   6   1      783.75      853.90     76.13 o 
  -5   6   1     1452.86     1424.20     61.10 o 
  -4   6   1    13042.80    12895.31    208.24 o 
  -3   6   1      132.74      208.60     40.84 o 
  -2   6   1      298.24      294.35     50.30 o 
  -1   6   1       91.41      107.69     92.39 o 
   0   6   1     6325.36     6608.98    165.36 o 
   1   6   1     3764.59     3402.44    127.40 o 
   2   6   1      245.82      414.22     53.03 o 
   3   6   1     2687.17     2644.90     92.19 o 
   4   6   1      925.94      978.49     52.21 o 
   5   6   1     3298.24     3144.61    122.49 o 
   6   6   1     1131.43     1192.53     88.26 o 
   7   6   1     5382.39     5409.93    124.83 o 
   8   6   1       48.75       13.30     37.65 o 
   9   6   1     1879.88     1793.12    106.93 o 
  10   6   1       18.42       27.29     59.97 o 
  11   6   1     4976.32     4767.60    224.65 o 
  12   6   1      489.55      448.99     72.74 o 
  13   6   1      666.09      742.26    102.82 o 
  14   6   1       11.29       17.87     55.54 o 
  15   6   1      439.14      319.48     91.81 o 
 -14   7   1      400.68      404.30     95.89 o 
 -13   7   1      488.33      427.35     78.98 o 
 -12   7   1     1420.98     1460.28    123.57 o 
 -11   7   1      947.86     1069.11     96.71 o 
 -10   7   1       90.00      115.19     52.07 o 
  -9   7   1     1364.15     1331.80    113.02 o 
  -8   7   1       63.47       59.14     58.26 o 
  -7   7   1      881.21      911.99     71.36 o 
  -6   7   1      130.55      107.24     41.48 o 
  -5   7   1     2942.95     2792.83    103.80 o 
  -4   7   1     1942.93     2034.49     70.75 o 
  -3   7   1     3905.75     4047.63    101.34 o 
  -2   7   1     1271.43     1149.03     89.83 o 
  -1   7   1     8854.77     8877.93    196.30 o 
   0   7   1      102.12       95.13     76.03 o 
   1   7   1     2950.99     3147.74    136.67 o 
   2   7   1     2264.29     2094.40     93.06 o 
   3   7   1     8618.19     8899.93    200.27 o 
   4   7   1     1903.40     1882.45     89.99 o 
   5   7   1     5085.48     4983.72    215.11 o 
   6   7   1     9108.33     9031.47    204.01 o 
   7   7   1     3280.00     2967.35    163.61 o 
   8   7   1     4020.50     4052.89    199.22 o 
   9   7   1     3716.36     3537.92    140.37 o 
  10   7   1     4241.87     4023.22    164.18 o 
  11   7   1     3433.45     3307.12    155.21 o 
  12   7   1     1876.01     1742.43    124.29 o 
  13   7   1     1005.68     1053.15    107.14 o 
  14   7   1      732.69      919.62    123.50 o 
 -13   8   1      595.47      765.14    116.22 o 
 -12   8   1      748.46      679.23    114.66 o 
 -11   8   1      724.01      860.31    117.79 o 
 -10   8   1     1180.99     1230.19    130.47 o 
  -9   8   1       47.88      110.48     67.28 o 
  -8   8   1      276.98      285.54     74.89 o 
  -7   8   1       39.55        0.68     57.55 o 
  -6   8   1     4166.49     4307.09    140.23 o 
  -5   8   1        1.61        2.75     39.73 o 
  -4   8   1       10.71       53.37     41.70 o 
  -3   8   1      188.63      227.85     50.23 o 
  -2   8   1     4836.79     4963.60    165.91 o 
  -1   8   1      438.98      358.63     70.09 o 
   0   8   1      547.14      529.05     76.89 o 
   1   8   1     2840.01     2613.23    135.78 o 
   2   8   1     2253.94     2371.39    102.86 o 
   3   8   1      408.89      479.38     62.42 o 
   4   8   1      801.28      743.21     61.96 o 
   5   8   1     2520.19     2524.40    107.87 o 
   6   8   1      390.64      424.07    164.58 o 
   7   8   1     3891.37     3749.97    235.80 o 
   8   8   1       25.42        0.27     57.35 o 
   9   8   1     3495.72     3163.80    171.69 o 
  10   8   1       31.89        8.46     69.70 o 
  11   8   1     1784.23     1724.10    154.26 o 
  12   8   1       12.82       77.62     59.01 o 
  13   8   1      549.87      555.55    131.85 o 
 -12   9   1       10.01      117.42    103.94 o 
 -11   9   1      750.77      706.43    161.69 o 
 -10   9   1      494.75      397.13     97.83 o 
  -9   9   1        0.33      -36.80     62.86 o 
  -8   9   1       41.21        7.50    101.06 o 
  -7   9   1     8190.44     8368.39    538.00 o 
  -6   9   1       39.32       78.11     67.40 o 
  -5   9   1       46.00       41.68     46.63 o 
  -4   9   1      384.58      553.90     71.12 o 
  -3   9   1    14064.53    13837.88    298.41 o 
  -2   9   1      119.30       95.10     61.83 o 
  -1   9   1       21.32       55.15     69.30 o 
   0   9   1      675.86      773.22     91.87 o 
   1   9   1     8493.10     9000.84    266.03 o 
   2   9   1       23.39       33.16     46.24 o 
   3   9   1      472.81      440.49     66.27 o 
   4   9   1     3421.14     3336.83    205.77 o 
   5   9   1     1325.66     1492.19    133.05 o 
   6   9   1      637.01      790.18     84.94 o 
   7   9   1     1262.26     1031.56    118.64 o 
   8   9   1      782.29      912.35    114.52 o 
   9   9   1     1295.82     1250.27    170.35 o 
  10   9   1      152.93      247.72    102.02 o 
  11   9   1     1197.24     1599.56    215.58 o 
  12   9   1     1099.44     1162.62    196.34 o 
 -10  10   1     1775.92     1905.62    240.61 o 
  -9  10   1      180.56      315.68    125.12 o 
  -8  10   1       96.23      153.13     83.30 o 
  -7  10   1      155.97      251.75     85.56 o 
  -6  10   1     3923.94     4266.15    173.46 o 
  -5  10   1      653.51      536.85    100.03 o 
  -4  10   1      761.98      720.56     96.79 o 
  -3  10   1      266.47      199.46     94.08 o 
  -2  10   1     6980.59     6802.69    205.47 o 
  -1  10   1       70.23      134.13     65.50 o 
   0  10   1      241.92      343.73     82.73 o 
   1  10   1      885.43      820.02    104.12 o 
   2  10   1     5211.79     5693.98    295.86 o 
   3  10   1      117.55        5.27     94.94 o 
   4  10   1      228.70      271.05     80.17 o 
   5  10   1      257.34      244.20     87.58 o 
   6  10   1      205.00      196.64    119.34 o 
   7  10   1        1.32       22.74     72.35 o 
   8  10   1        2.80        6.01     76.71 o 
   9  10   1        0.42      -32.72    103.94 o 
  10  10   1       39.45       21.17    107.79 o 
  -7  11   1     2349.61     2533.12    273.33 o 
  -6  11   1      781.68      648.68    155.91 o 
  -5  11   1       40.06       64.76     72.73 o 
  -4  11   1      178.57      133.39     81.53 o 
  -3  11   1     3699.06     4218.78    298.20 o 
  -2  11   1      442.75      400.34     76.66 o 
  -1  11   1        1.83      -35.11     51.75 o 
   0  11   1      645.45      504.88     93.89 o 
   1  11   1     3261.10     3636.76    153.21 o 
   2  11   1      418.74      539.10     80.88 o 
   3  11   1        4.33       53.37     74.82 o 
   4  11   1      574.05      550.11    106.14 o 
   5  11   1     1414.48     1455.51    149.26 o 
   6  11   1      730.63      669.16    118.20 o 
   7  11   1       86.02      -57.75     98.17 o 
  -3  12   1       20.42       -7.70    109.72 o 
  -2  12   1      566.64      454.27    140.52 o 
  -1  12   1      275.06      137.04    132.82 o 
   0  12   1        9.04      -23.21     60.78 o 
   1  12   1       23.61      -70.42     70.42 o 
   2  12   1      753.10      540.89    148.21 o 
 -16   0   2     1350.08     1418.62    213.66 o 
 -14   0   2      528.19      537.04    144.36 o 
 -12   0   2     2542.79     2624.85    129.76 o 
 -10   0   2    15766.01    15966.62    367.51 o 
  -8   0   2     5506.81     5403.51    158.61 o 
  -6   0   2    43237.74    43699.67    819.02 o 
  -4   0   2    93718.20    94561.77   1684.15 o 
  -2   0   2    37389.50    36282.14    534.79 o 
   0   0   2       40.40       38.50      5.77 o 
   2   0   2    84025.60    77650.28   1309.21 o 
   4   0   2       13.10        7.59     25.99 o 
   6   0   2     3722.14     4058.59    117.09 o 
   8   0   2    25036.14    25469.73    513.31 o 
  10   0   2      902.59      915.56     73.67 o 
  12   0   2     9099.70     9014.12    248.29 o 
  14   0   2       10.64       -9.62     94.32 o 
  16   0   2     5510.28     5445.44    350.33 o 
 -17   1   2     3667.58     3981.92    270.44 o 
 -16   1   2       70.48       52.90     76.08 o 
 -15   1   2      131.29      172.06     78.63 o 
 -14   1   2      518.64      435.79     70.51 o 
 -13   1   2    12061.44    12267.71    331.52 o 
 -12   1   2      870.20      901.41     61.94 o 
 -11   1   2       49.46        0.39     42.51 o 
 -10   1   2      983.07      989.87     59.29 o 
  -9   1   2    34682.48    34870.60    488.79 o 
  -8   1   2     5735.72     5986.28    120.94 o 
  -7   1   2     1533.14     1550.62     55.90 o 
  -6   1   2     1513.04     1644.64     54.49 o 
  -5   1   2   122277.91   124762.45   1801.40 o 
  -4   1   2     3652.82     4238.36     78.88 o 
  -3   1   2    15619.38    16085.44    178.62 o 
  -2   1   2     3150.54     2613.16     33.47 o 
  -1   1   2    64878.20    65054.52    660.99 o 
   0   1   2     9377.41     8627.24    227.13 o 
   1   1   2     4878.45     5789.71     57.18 o 
   2   1   2    11224.43    11432.87    141.20 o 
   3   1   2    41046.35    38855.48    441.12 o 
   4   1   2    13338.83    14515.83    229.71 o 
   5   1   2    13557.20     7841.90    277.18 o 
   6   1   2     2806.63     2996.82    146.50 o 
   7   1   2      491.09      545.02     58.90 o 
   8   1   2     9203.37     9254.46    179.48 o 
   9   1   2    10537.46     9849.93    196.43 o 
  10   1   2      383.58      428.88     61.78 o 
  11   1   2        9.67        8.60     28.89 o 
  12   1   2       25.74      -15.61     43.27 o 
  13   1   2     5630.04     6075.12    175.89 o 
  14   1   2      156.61      114.69     83.73 o 
  15   1   2      207.85      241.77     86.82 o 
  16   1   2        1.61      124.97     89.14 o 
  17   1   2     2810.95     2282.89    273.33 o 
 -17   2   2      500.73      394.71    169.39 o 
 -16   2   2      560.89      413.06    104.91 o 
 -15   2   2      767.30      689.38     83.77 o 
 -14   2   2     1212.78     1305.58    100.50 o 
 -13   2   2        0.82       15.28     48.05 o 
 -12   2   2     1730.95     1682.72    114.88 o 
 -11   2   2     4329.92     4368.37    112.97 o 
 -10   2   2     3720.37     3751.24    100.79 o 
  -9   2   2     1561.97     1744.91     69.42 o 
  -8   2   2       20.67       25.12     24.88 o 
  -7   2   2     4047.49     4081.51     92.38 o 
  -6   2   2    13338.66    12988.24    200.34 o 
  -5   2   2     4555.52     4486.42    127.39 o 
  -4   2   2     2384.92     2523.18     66.76 o 
  -3   2   2    12085.20    11656.36    134.48 o 
  -2   2   2    11374.63    10123.34    128.26 o 
  -1   2   2     6918.38     6166.45    135.42 o 
   0   2   2      255.45      172.50     23.02 o 
   1   2   2    10107.58    12331.93    239.74 o 
   2   2   2     5124.38     4832.31     80.43 o 
   3   2   2    53972.56    55372.38    706.62 o 
   4   2   2    10133.90    10117.54    172.18 o 
   5   2   2     2957.40     3253.57    105.42 o 
   6   2   2    10519.06    10500.27    165.65 o 
   7   2   2    16199.31    16271.91    273.59 o 
   8   2   2    11072.87    10793.85    199.94 o 
   9   2   2     2886.75     2709.63     81.07 o 
  10   2   2     1508.97     1510.19     97.92 o 
  11   2   2     2741.52     2746.05    179.95 o 
  12   2   2     6989.34     6719.92    185.25 o 
  13   2   2      363.36      265.01     60.03 o 
  14   2   2      344.75      199.22     83.03 o 
  15   2   2      400.82      508.95    106.84 o 
  16   2   2     2837.66     2629.02    199.86 o 
  17   2   2       37.83      188.64    128.97 o 
 -17   3   2      834.71      658.30    169.39 o 
 -16   3   2       22.54       65.59     79.07 o 
 -15   3   2      282.30      354.54     69.15 o 
 -14   3   2     3720.32     3640.78    181.73 o 
 -13   3   2     2918.41     3079.67    133.00 o 
 -12   3   2     1823.55     1870.72    105.62 o 
 -11   3   2     1677.38     1536.82     96.91 o 
 -10   3   2      272.24      285.95     39.69 o 
  -9   3   2     6964.18     6830.70    142.25 o 
  -8   3   2    11221.96    11263.35    192.33 o 
  -7   3   2    11828.36    12532.54    203.10 o 
  -6   3   2      112.30      114.07     24.55 o 
  -5   3   2    12561.77    11938.49    161.96 o 
  -4   3   2    27392.80    25878.38    498.00 o 
  -2   3   2     7017.40     6595.22    145.46 o 
  -1   3   2    22220.66    23377.99    442.35 o 
   0   3   2    27626.54    27738.27    515.83 o 
   1   3   2     1237.14     1268.49     73.14 o 
   2   3   2       40.74       83.45     24.50 o 
   3   3   2    14181.42    14280.28    236.70 o 
   4   3   2    87053.49    88366.38   1123.89 o 
   5   3   2    12109.73    12055.81    185.03 o 
   6   3   2     2846.19     3066.40     72.16 o 
   7   3   2      531.38      517.70     45.01 o 
   8   3   2    24708.57    24874.56    586.74 o 
   9   3   2     4232.74     4152.35    335.89 o 
  10   3   2      562.39      632.94     64.12 o 
  11   3   2     1226.68     1133.04     84.31 o 
  12   3   2     1752.10     1802.23    105.70 o 
  13   3   2     3507.78     3761.25    147.27 o 
  14   3   2      168.10      206.20     62.52 o 
  15   3   2      164.43      185.72    217.51 o 
  16   3   2      310.38      348.49    102.43 o 
 -17   4   2      211.70       94.32    132.82 o 
 -16   4   2        4.72       43.23     62.13 o 
 -15   4   2      283.30      291.51     70.37 o 
 -14   4   2        2.95       42.29     85.28 o 
 -13   4   2        7.53       34.30     51.64 o 
 -12   4   2       93.51       31.64     46.27 o 
 -11   4   2     1535.17     1593.62    101.52 o 
 -10   4   2      113.19      185.66     47.71 o 
  -9   4   2      173.56      195.53     56.96 o 
  -8   4   2     3889.77     4072.15    171.29 o 
  -7   4   2     2395.69     2164.68    158.36 o 
  -6   4   2     2025.02     2143.45     67.79 o 
  -5   4   2     7133.82     7284.45    124.47 o 
  -3   4   2     1653.58     1530.60     52.23 o 
  -2   4   2      594.69      446.60    119.34 o 
  -1   4   2    21911.38    20908.89    411.73 o 
   1   4   2     2557.68     2246.50    132.89 o 
   2   4   2     3177.83     3433.56     88.83 o 
   3   4   2    40343.62    41589.49    776.50 o 
   4   4   2      253.46      261.55     27.99 o 
   5   4   2     2723.34     2987.35     74.05 o 
   6   4   2     2195.42     2089.84     62.55 o 
   7   4   2    22199.25    21213.46    314.28 o 
   8   4   2      730.78      727.34     50.30 o 
   9   4   2      120.34       97.77     41.33 o 
  10   4   2      352.35      443.68     60.48 o 
  11   4   2     3564.38     3563.96    133.47 o 
  12   4   2     1795.39     1842.16    203.72 o 
  13   4   2       13.70       16.04     49.62 o 
  14   4   2     1272.68     1355.39    107.86 o 
  15   4   2     1998.28     2070.32    133.38 o 
  16   4   2      131.20      109.72    111.64 o 
 -16   5   2      398.12      456.59    237.72 o 
 -15   5   2     1081.67     1160.42    109.02 o 
 -14   5   2     2707.61     2774.95    160.32 o 
 -13   5   2       55.06       49.79     55.28 o 
 -12   5   2     1708.47     1792.86    115.48 o 
 -11   5   2     7249.72     7176.62    199.50 o 
 -10   5   2     6006.63     6067.31    174.33 o 
  -9   5   2       22.38       45.69     32.65 o 
  -8   5   2     3636.24     3611.50    163.22 o 
  -7   5   2     8558.39     8392.67    180.05 o 
  -6   5   2     1609.53     1735.54    104.19 o 
  -5   5   2     1985.49     1420.55    121.27 o 
  -4   5   2    31923.57    31838.75    435.80 o 
  -3   5   2    10668.70    10531.19    172.01 o 
  -2   5   2     2194.41     2269.33    196.34 o 
  -1   5   2      131.58      170.05     39.19 o 
   0   5   2    28186.29    29462.59    570.94 o 
   1   5   2     3522.32     3621.68    120.31 o 
   2   5   2      381.86      412.83     40.75 o 
   3   5   2     2108.15     2230.30     76.01 o 
   4   5   2    23946.87    22780.64    362.13 o 
   5   5   2      420.95      320.00     34.45 o 
   6   5   2      250.43      272.98     43.52 o 
   7   5   2     6331.66     6176.07    127.35 o 
   8   5   2    13614.44    12919.78    271.20 o 
   9   5   2      687.99      719.10     70.02 o 
  10   5   2      102.17      132.34     79.28 o 
  11   5   2     1809.73     1682.91    124.90 o 
  12   5   2     5009.34     4860.43    170.58 o 
  13   5   2      411.19      368.74     91.84 o 
  14   5   2        7.60       70.95     59.61 o 
  15   5   2      922.31     1032.49    105.89 o 
 -15   6   2        0.91       81.81     77.58 o 
 -14   6   2      779.02      677.00     92.29 o 
 -13   6   2       21.31       74.00     56.85 o 
 -12   6   2     2488.04     2471.76    138.20 o 
 -11   6   2      142.06      217.17     56.59 o 
 -10   6   2     3922.01     3950.09    217.84 o 
  -9   6   2       25.61        9.15     40.37 o 
  -8   6   2      198.96      275.78     40.60 o 
  -7   6   2      710.47      803.67     66.40 o 
  -5   6   2     1976.96     1996.28     80.91 o 
  -4   6   2     2659.26     2587.21     75.13 o 
  -3   6   2      612.72      671.70     44.61 o 
  -2   6   2      610.63      635.95     63.93 o 
  -1   6   2    11597.03    11982.32    281.74 o 
   0   6   2     6184.04     6368.56    182.14 o 
   1   6   2      575.88      742.05     77.96 o 
   2   6   2       68.58       19.29     63.98 o 
   3   6   2     9070.23     8654.01    184.69 o 
   4   6   2     1455.15     1445.76     86.61 o 
   5   6   2     1295.82     1251.56     81.90 o 
   6   6   2      771.98      735.68     58.23 o 
   7   6   2     2726.90     2625.04    106.83 o 
   8   6   2      288.49      382.64     57.25 o 
   9   6   2       25.11       59.05     42.78 o 
  10   6   2     2681.87     2602.98    122.44 o 
  11   6   2     4183.82     3889.01    149.50 o 
  12   6   2     1038.23     1089.56    143.39 o 
  13   6   2      142.30      157.73     61.46 o 
  14   6   2     1289.49     1115.55    108.26 o 
  15   6   2     1683.90     1669.96    153.51 o 
 -14   7   2      777.29      688.18    109.41 o 
 -13   7   2      919.75      883.01     96.45 o 
 -12   7   2     1893.95     1911.49    129.31 o 
 -11   7   2     3357.05     3421.24    183.47 o 
 -10   7   2     3243.88     3051.32    132.98 o 
  -9   7   2     1540.26     1777.86    165.54 o 
  -8   7   2     3144.29     3077.77    241.57 o 
  -7   7   2     3405.96     3456.40    119.50 o 
  -6   7   2     6090.09     6249.54    164.29 o 
  -5   7   2     1289.00     1295.07     81.42 o 
  -4   7   2     4378.70     4167.28    113.91 o 
  -3   7   2      542.58      527.58     46.90 o 
  -2   7   2     5023.95     5211.97    170.71 o 
  -1   7   2     1746.23     1832.26    124.15 o 
   0   7   2     7420.36     7351.83    210.92 o 
   1   7   2     7534.38     7583.18    323.38 o 
   2   7   2     5503.64     5374.05    145.82 o 
   3   7   2      687.36      761.26     65.01 o 
   4   7   2     2683.40     2632.47    117.33 o 
   5   7   2      213.74      199.65     45.02 o 
   6   7   2     2959.82     2759.08    138.91 o 
   7   7   2     2039.59     2185.30    135.04 o 
   8   7   2     2068.76     2046.98    146.08 o 
   9   7   2     2091.45     1907.85    153.88 o 
  10   7   2     1465.77     1675.10    114.80 o 
  11   7   2     1655.81     1777.82    121.00 o 
  12   7   2     1434.63     1490.48    129.91 o 
  13   7   2     1139.73     1256.78    190.97 o 
  14   7   2      218.24      145.95     80.77 o 
 -13   8   2        0.11       57.53     73.35 o 
 -12   8   2     1077.82     1078.38    132.87 o 
 -11   8   2        1.45      -24.33     63.58 o 
 -10   8   2     2743.85     2540.46    178.79 o 
  -9   8   2      110.88      186.01     73.94 o 
  -8   8   2      930.60      850.44    106.06 o 
  -7   8   2      490.72      548.38    106.83 o 
  -6   8   2     1605.97     1503.86    100.59 o 
  -5   8   2       16.09       18.44     40.62 o 
  -4   8   2     1460.11     1572.22    167.77 o 
  -3   8   2     4890.17     5119.17    124.28 o 
  -2   8   2      921.07      816.13    120.30 o 
  -1   8   2       42.51       41.34     54.39 o 
   0   8   2     2733.30     2645.58    187.67 o 
   1   8   2     2715.21     2771.35    135.60 o 
   2   8   2        1.67       21.65     40.37 o 
   3   8   2      114.97      213.82     50.05 o 
   4   8   2     1507.11     1611.12     96.31 o 
   5   8   2     2858.51     2951.58    101.23 o 
   6   8   2       10.20      -52.25     52.25 o 
   7   8   2     1581.72     1468.72    129.63 o 
   8   8   2     1343.97     1423.79    225.21 o 
   9   8   2     3516.51     3756.22    190.62 o 
  10   8   2      495.56      584.59    107.79 o 
  11   8   2      456.78      503.08    102.67 o 
  12   8   2      976.72      967.83    104.63 o 
  13   8   2     1689.82     1667.08    156.08 o 
 -12   9   2     1289.65     1324.31    202.11 o 
 -11   9   2      110.53      257.93    123.19 o 
 -10   9   2      781.18     1083.63    252.16 o 
  -9   9   2      904.54      854.77    116.46 o 
  -8   9   2     1316.31     1445.63    225.21 o 
  -7   9   2      798.00      858.99    110.87 o 
  -6   9   2     4572.89     4483.73    200.94 o 
  -5   9   2     4218.29     4160.22    145.03 o 
  -4   9   2     1167.81     1368.33     97.11 o 
  -3   9   2        7.20      -22.97     39.87 o 
  -2   9   2    14593.14    14639.70    371.94 o 
  -1   9   2      841.37      901.54     97.97 o 
   0   9   2        0.30      -52.87     52.87 o 
   1   9   2        4.18      -34.01     54.81 o 
   2   9   2     8625.10     8643.88    278.41 o 
   3   9   2      391.10      410.42     65.97 o 
   4   9   2      114.04       72.16     49.55 o 
   5   9   2      129.01      171.90     71.45 o 
   6   9   2     3423.97     3576.96    179.42 o 
   7   9   2       13.01      109.05     65.66 o 
   8   9   2        0.30      -13.63     69.38 o 
   9   9   2      298.29      320.46    139.05 o 
  10   9   2     1604.14     1669.91    180.78 o 
  11   9   2        1.30      -13.43     64.55 o 
 -10  10   2       94.79       63.52    105.87 o 
  -9  10   2       48.25       -9.62     94.32 o 
  -8  10   2       55.50        9.72     77.83 o 
  -7  10   2      509.56      483.54    145.33 o 
  -6  10   2      564.13      725.37    106.32 o 
  -5  10   2       63.63       19.50     79.79 o 
  -4  10   2      204.64      183.99     62.95 o 
  -3  10   2     3609.35     3498.62    161.33 o 
  -2  10   2      675.82      678.96     81.11 o 
  -1  10   2      672.39      715.85     97.31 o 
   0  10   2      617.91      644.83     93.23 o 
   1  10   2     4971.33     4864.43    166.38 o 
   2  10   2       16.28       79.97     56.86 o 
   3  10   2      141.31      225.15     62.76 o 
   4  10   2      769.69      722.17    104.95 o 
   5  10   2     3314.08     3603.97    189.58 o 
   6  10   2      219.51      380.29     94.41 o 
   7  10   2       17.93       27.28     70.42 o 
   8  10   2       29.08      115.71     78.18 o 
   9  10   2     2376.82     2240.54    256.01 o 
  10  10   2       87.74       17.32    113.57 o 
  -7  11   2      966.92     1037.50    186.71 o 
  -6  11   2     2064.09     2517.72    267.56 o 
  -5  11   2      329.99      314.09     93.18 o 
  -4  11   2        5.97       76.99     78.25 o 
  -3  11   2      690.30      617.78     86.11 o 
  -2  11   2     4294.25     4602.56    200.13 o 
  -1  11   2      275.96      242.47     80.27 o 
   0  11   2       36.91       79.05    122.23 o 
   1  11   2     1660.42     1579.70    172.71 o 
   2  11   2     4002.99     4444.35    169.10 o 
   3  11   2       91.90      148.28    122.23 o 
   4  11   2      328.80      411.76     99.33 o 
   5  11   2      475.96      459.15    106.83 o 
   6  11   2     2091.64     2019.98    176.22 o 
   7  11   2      519.82      367.65    146.29 o 
  -2  12   2        2.84      -87.05    132.82 o 
  -1  12   2       12.13      -33.31    110.68 o 
   0  12   2      831.80      799.64     97.79 o 
   1  12   2      590.84      621.38    116.22 o 
   2  12   2      144.86       98.17    123.19 o 
 -17   0   3      640.36      904.69    186.71 o 
 -15   0   3     2158.43     2044.21    236.76 o 
 -13   0   3     7075.01     7030.98    226.06 o 
 -11   0   3     2113.50     2120.55    116.43 o 
  -9   0   3    57870.95    56134.71   1063.48 o 
  -7   0   3     2242.74     2118.02    112.60 o 
  -5   0   3    64326.13    66632.05   1209.26 o 
  -3   0   3     2639.76     2442.78     62.64 o 
  -1   0   3   199811.73   191500.94   3406.71 o 
   1   0   3       91.42      144.47     10.52 o 
   3   0   3      177.94      228.72     22.70 o 
   5   0   3      199.71      205.96     32.72 o 
   7   0   3    49938.49    48768.58    911.92 o 
   9   0   3     2426.29     2457.63    101.38 o 
  11   0   3    16159.53    15978.00    368.51 o 
  13   0   3     2580.75     2767.95    238.68 o 
  15   0   3     2116.31     2159.70    244.46 o 
 -17   1   3      566.74      688.60    153.99 o 
 -16   1   3      482.56      604.06    127.04 o 
 -15   1   3      298.12      506.78    103.44 o 
 -14   1   3      690.60      778.78     82.99 o 
 -13   1   3     1110.70     1291.82     95.64 o 
 -12   1   3     1486.67     1504.78     76.04 o 
 -11   1   3      143.35      173.97     38.82 o 
 -10   1   3      808.22      782.56     54.38 o 
  -9   1   3     1070.51     1041.16     57.57 o 
  -8   1   3    13190.51    13478.76    217.57 o 
  -7   1   3      108.56      121.88     26.85 o 
  -6   1   3    13873.56    13926.33    242.10 o 
  -5   1   3      995.20      900.70     46.35 o 
  -4   1   3    48729.08    50537.76    650.79 o 
  -3   1   3    85905.94    90448.77    927.14 o 
  -2   1   3    23957.65    24586.82    259.78 o 
  -1   1   3       88.67       35.50      7.46 o 
   0   1   3    30936.18    31473.84    397.21 o 
   1   1   3      328.09      179.95      8.36 o 
   2   1   3    46041.32    44578.63    566.45 o 
   3   1   3    10374.21    11604.48    335.89 o 
   4   1   3     2815.30     2106.99     80.58 o 
   5   1   3     3444.09     3648.33     84.46 o 
   6   1   3     5066.15     4833.21     99.79 o 
   7   1   3     2055.37     2079.91     62.98 o 
   8   1   3        9.09       -3.39     18.69 o 
   9   1   3     3996.71     3903.46    100.54 o 
  10   1   3     7532.18     7736.66    163.19 o 
  11   1   3     1624.37     1775.58     94.13 o 
  12   1   3      251.31      227.80     51.49 o 
  13   1   3      629.27      770.18    109.51 o 
  14   1   3      256.64      120.69     75.46 o 
  15   1   3      129.44      265.99     91.68 o 
  16   1   3      422.93      502.15    188.64 o 
 -17   2   3      611.84      622.82    119.09 o 
 -16   2   3      287.46      184.68     89.08 o 
 -15   2   3      501.83      535.51     79.94 o 
 -14   2   3     6809.05     7141.42    205.96 o 
 -13   2   3     2874.68     2782.14    122.29 o 
 -12   2   3      109.14       92.13     37.50 o 
 -11   2   3      257.57      289.04     41.59 o 
 -10   2   3     8943.34     8831.62    170.57 o 
  -9   2   3    19766.28    19968.67    308.39 o 
  -8   2   3       68.49      156.49     30.19 o 
  -7   2   3     7872.97     7413.72    135.79 o 
  -6   2   3    16331.52    16683.69    247.73 o 
  -5   2   3    70561.22    71618.65    918.66 o 
  -4   2   3     6923.55     7636.87    119.74 o 
  -3   2   3     1512.89     1475.08     40.47 o 
  -2   2   3     9196.45    10072.20    128.71 o 
  -1   2   3    95585.45    91640.59   1309.50 o 
   0   2   3     2588.00     2234.72     67.12 o 
   1   2   3     2318.89     2053.65     68.33 o 
   2   2   3     2678.71     2281.45     42.03 o 
   3   2   3    27877.80    28143.05    423.70 o 
   4   2   3    33841.38    33426.00    633.74 o 
   5   2   3      459.84      466.00     23.24 o 
   6   2   3      753.75      931.69     34.93 o 
   7   2   3    24294.47    23697.59    334.88 o 
   8   2   3    18406.05    17735.96    298.09 o 
   9   2   3     5254.35     5169.41    118.22 o 
  10   2   3     1860.96     1876.46    114.53 o 
  11   2   3     7092.63     6571.54    176.42 o 
  12   2   3     3108.82     3123.46    121.72 o 
  13   2   3     3276.69     3628.35    139.43 o 
  14   2   3      159.19      171.99     80.91 o 
  15   2   3      980.41     1016.44    130.89 o 
  16   2   3      826.96      878.14    129.98 o 
 -17   3   3     1955.23     2236.69    265.63 o 
 -16   3   3      408.97      571.27    118.32 o 
 -15   3   3      580.74      703.18     86.64 o 
 -14   3   3        7.62      -12.23     50.56 o 
 -13   3   3     7725.90     7349.53    245.54 o 
 -12   3   3     1899.02     2036.89    114.71 o 
 -11   3   3      232.67      185.85     45.81 o 
 -10   3   3      451.86      466.35     53.34 o 
  -9   3   3     5906.28     6091.34    131.29 o 
  -8   3   3       14.16       45.14     27.26 o 
  -7   3   3     1050.29     1149.86     55.01 o 
  -6   3   3     1205.82     1439.10     70.22 o 
  -5   3   3     3034.15     2789.54    122.11 o 
  -4   3   3     1289.04     1548.77     46.04 o 
  -3   3   3    11822.46    12401.75    505.14 o 
  -2   3   3      430.37      429.96     36.07 o 
  -1   3   3      169.34      117.99     39.46 o 
   0   3   3    10990.96    11821.56    242.88 o 
   1   3   3     6784.96     7220.60    164.14 o 
   2   3   3       99.57      141.74     42.23 o 
   3   3   3     7882.79     7763.92    126.23 o 
   4   3   3     3271.10     3673.61     74.90 o 
   5   3   3     6619.95     6057.47    107.44 o 
   6   3   3     9636.68    10016.07    220.05 o 
   7   3   3     5985.52     5903.74    110.81 o 
   8   3   3      187.88      212.49     57.23 o 
   9   3   3     8227.85     7902.35    225.52 o 
  10   3   3      512.63      565.62     63.18 o 
  11   3   3     7981.86     8019.13    215.92 o 
  12   3   3     2051.09     2098.24    114.61 o 
  13   3   3     2043.39     2399.35    126.25 o 
  14   3   3      219.93      305.65     65.18 o 
  15   3   3     3700.16     3486.59    376.31 o 
  16   3   3      388.98      424.82    106.16 o 
 -17   4   3      155.90      150.14    115.49 o 
 -16   4   3        7.52      -29.71     58.20 o 
 -15   4   3      498.94      566.07     83.49 o 
 -14   4   3     5523.25     5399.98    182.51 o 
 -13   4   3      797.49      827.10     85.31 o 
 -12   4   3      230.72      185.49     53.63 o 
 -11   4   3     2325.89     2173.83    109.35 o 
 -10   4   3     7446.71     7596.63    171.70 o 
  -9   4   3      317.76      404.62     43.41 o 
  -8   4   3       55.40       80.87     29.43 o 
  -7   4   3     5887.64     5643.04    148.64 o 
  -6   4   3     3974.66     3759.00     74.88 o 
  -5   4   3      659.42      639.27     32.85 o 
  -4   4   3     2330.68     2388.60     60.04 o 
  -3   4   3    18067.93    19278.24    311.14 o 
  -2   4   3    25397.95    26466.10    412.89 o 
  -1   4   3     2669.51     2616.81    151.10 o 
   1   4   3    11516.58    11310.72    314.71 o 
   2   4   3     4373.37     4480.46    106.96 o 
   3   4   3    18923.21    20141.38    353.97 o 
   4   4   3    17002.93    16323.95    243.09 o 
   5   4   3    10475.76     9676.42    160.95 o 
   6   4   3       21.94       34.39     20.61 o 
   7   4   3     2228.76     2113.87     66.79 o 
   8   4   3    14900.81    14539.58    289.72 o 
   9   4   3     4161.77     4374.35    138.21 o 
  10   4   3      200.01      240.27     50.77 o 
  11   4   3      219.01      191.00     59.33 o 
  12   4   3     9460.31     9180.35    236.50 o 
  13   4   3     2082.50     2044.54    125.48 o 
  14   4   3      847.70      884.55     93.13 o 
  15   4   3      688.70      921.28    130.64 o 
  16   4   3     3566.17     3482.08    300.28 o 
 -16   5   3        4.35       41.14     73.35 o 
 -15   5   3        2.21       14.55     56.38 o 
 -14   5   3      445.83      518.01     78.65 o 
 -13   5   3     2856.92     2898.21    151.38 o 
 -12   5   3       12.37       84.16     53.63 o 
 -11   5   3      462.92      436.00     64.92 o 
 -10   5   3      767.66      772.76    104.10 o 
  -9   5   3     7356.54     7014.88    149.94 o 
  -8   5   3      115.93      156.55     33.59 o 
  -7   5   3     1862.10     1953.99     79.46 o 
  -5   5   3     1538.83      777.65    100.09 o 
  -4   5   3      402.43      377.63     36.71 o 
  -3   5   3       75.17      142.62     28.87 o 
  -2   5   3    11303.97    11420.00    261.32 o 
  -1   5   3     5664.83     6176.27    168.76 o 
   0   5   3     8091.33     8475.95    207.48 o 
   1   5   3     3206.99     3876.13    164.58 o 
   2   5   3      512.35      498.53     47.64 o 
   3   5   3      817.62      922.33     65.65 o 
   4   5   3      506.72      437.84     42.23 o 
   5   5   3     2001.25     1932.21     63.85 o 
   6   5   3     2735.23     2909.98     95.18 o 
   7   5   3     2343.43     2155.61     92.95 o 
   8   5   3     1159.44     1098.39     79.98 o 
   9   5   3      551.83      569.16     64.66 o 
  10   5   3      183.98      234.97     54.51 o 
  11   5   3     2500.15     2416.99    132.33 o 
  12   5   3      386.06      437.86    116.82 o 
  13   5   3      278.94      280.43     66.01 o 
  14   5   3      115.95       42.53     74.00 o 
  15   5   3     3081.72     3548.33    162.97 o 
 -15   6   3      408.60      409.97     96.52 o 
 -14   6   3     2001.88     2158.61    139.75 o 
 -13   6   3        1.42       -3.92     52.68 o 
 -12   6   3      298.79      239.36     62.35 o 
 -11   6   3     3278.40     3562.93    213.24 o 
 -10   6   3     6182.23     6440.71    187.94 o 
  -9   6   3      996.25     1086.80    137.29 o 
  -8   6   3      242.13      236.48     39.77 o 
  -7   6   3     1997.24     2004.88     91.22 o 
  -6   6   3     9451.79     9229.72    319.53 o 
  -5   6   3     4729.68     3047.06    180.94 o 
  -4   6   3     8591.02     8789.57    178.61 o 
  -3   6   3    19101.34    18615.38    320.24 o 
  -2   6   3     6015.42     5609.82    166.73 o 
  -1   6   3     1101.29     1120.09     81.12 o 
   0   6   3    17237.85    16854.01    366.66 o 
   1   6   3    21375.28    21180.79    358.79 o 
   2   6   3     5297.73     5624.89    139.92 o 
   3   6   3      508.11      480.36     65.58 o 
   4   6   3    16476.21    15876.87    271.14 o 
   5   6   3    10810.64    10834.13    459.08 o 
   6   6   3     7380.91     7122.61    164.12 o 
   7   6   3       45.33       52.53     38.41 o 
   8   6   3     5435.64     5527.36    163.96 o 
   9   6   3      626.90      699.90     82.85 o 
  10   6   3      807.84      818.84     81.91 o 
  11   6   3       11.40      -26.76     46.33 o 
  12   6   3     5408.69     5414.41    251.29 o 
  13   6   3        7.39      -49.78     49.78 o 
  14   6   3      281.92      208.95     69.28 o 
  15   6   3      203.67      100.09    100.09 o 
 -14   7   3      230.54      245.91     83.63 o 
 -13   7   3      594.10      632.95     89.51 o 
 -12   7   3      629.42      588.14    106.41 o 
 -11   7   3      106.67      121.69     54.69 o 
 -10   7   3     2362.87     2203.29    120.43 o 
  -9   7   3      353.31      395.14     81.63 o 
  -8   7   3     1090.53     1173.09    215.58 o 
  -7   7   3       76.62      100.92     42.81 o 
  -6   7   3     2020.23     1990.75     95.06 o 
  -5   7   3     1389.77     1444.90     87.40 o 
  -4   7   3     4169.32     4067.98    137.80 o 
  -3   7   3     1270.08     1262.28    115.59 o 
  -2   7   3     3756.78     3649.09    140.19 o 
  -1   7   3      190.62      161.96     63.52 o 
   0   7   3    13526.44    13763.86    327.17 o 
   1   7   3      404.80      292.59     61.65 o 
   2   7   3    10154.20    10012.77    402.06 o 
   3   7   3       96.18      153.59     45.01 o 
   4   7   3     9686.38     9390.07    206.50 o 
   5   7   3      937.62      860.34     58.22 o 
   6   7   3     4411.01     4488.86    177.91 o 
   7   7   3      240.55      172.91     63.79 o 
   8   7   3      219.99      110.31     59.47 o 
   9   7   3      239.72      249.39     57.94 o 
  10   7   3      648.19      700.27    106.08 o 
  11   7   3      497.17      531.33     78.59 o 
  12   7   3        1.15      -12.17     69.27 o 
  13   7   3      231.96      137.37     64.36 o 
  14   7   3      106.44      143.74     80.17 o 
 -13   8   3       91.97      -17.32    102.02 o 
 -12   8   3     1748.74     1774.90    205.96 o 
 -11   8   3      451.32      427.46    102.22 o 
 -10   8   3     1018.78     1201.43    128.25 o 
  -9   8   3     1515.21     1648.13    142.60 o 
  -8   8   3     6220.26     6205.98    233.81 o 
  -7   8   3      905.59      899.88    103.58 o 
  -6   8   3     1906.48     2127.06    137.49 o 
  -5   8   3     1703.23     1873.56    142.62 o 
  -4   8   3     6126.24     5885.02    220.66 o 
  -3   8   3      592.87      556.53     70.57 o 
  -2   8   3     7870.52     7397.05    175.48 o 
  -1   8   3    11650.42    11460.66    298.76 o 
   0   8   3     1733.28     1678.51    118.95 o 
   1   8   3     6381.57     6100.07    294.50 o 
   2   8   3     7202.54     7153.57    182.94 o 
   3   8   3     2412.03     2367.75    106.05 o 
   4   8   3     2316.58     2353.79    109.49 o 
   5   8   3     2917.72     3200.90    157.17 o 
   6   8   3     6692.85     6738.53    331.08 o 
   7   8   3     2124.14     2071.99    122.08 o 
   8   8   3     2297.55     2173.40    159.40 o 
   9   8   3        4.17        4.38     66.41 o 
  10   8   3     3127.55     3088.31    263.71 o 
  11   8   3      100.51      144.27     79.95 o 
  12   8   3      175.24      255.42    103.58 o 
  13   8   3       73.89       96.24    113.57 o 
 -12   9   3       55.84       42.35    105.87 o 
 -11   9   3     1350.95     1072.15    188.64 o 
 -10   9   3      292.39      321.62    167.46 o 
  -9   9   3      470.96      326.05    103.94 o 
  -8   9   3      344.92      271.02     84.86 o 
  -7   9   3     1871.97     1498.24    136.09 o 
  -6   9   3      238.45      239.51     76.08 o 
  -5   9   3      373.09      404.45     64.94 o 
  -4   9   3     2504.00     2605.05    119.21 o 
  -3   9   3      660.89      742.96     76.67 o 
  -2   9   3        5.12       16.88     49.10 o 
  -1   9   3      867.59      678.87     87.59 o 
   0   9   3     1462.08     1396.80    119.20 o 
   1   9   3     1069.15     1212.48     89.06 o 
   2   9   3     1893.17     1969.35    111.03 o 
   3   9   3       24.01       53.90     50.07 o 
   4   9   3      767.41      775.51    103.44 o 
   5   9   3      436.34      358.56     84.09 o 
   6   9   3      903.14      903.93    111.58 o 
   7   9   3        7.55      -54.51     54.51 o 
   8   9   3       83.83      -47.10     63.58 o 
   9   9   3     1301.20     1401.75    144.36 o 
  10   9   3      266.62      182.98    134.74 o 
  11   9   3      163.79       48.12    105.87 o 
 -10  10   3        5.68      -63.52    105.87 o 
  -9  10   3      352.07      321.45    121.27 o 
  -8  10   3     4265.27     4067.21    443.68 o 
  -7  10   3       47.58        9.68     73.49 o 
  -6  10   3      574.45      620.28    102.70 o 
  -5  10   3     1334.82     1212.31    153.99 o 
  -4  10   3     2014.89     1933.99    105.44 o 
  -3  10   3        0.53       29.72     56.38 o 
  -2  10   3     1601.22     1711.84    137.15 o 
  -1  10   3      810.28      786.96    102.05 o 
   0  10   3     1420.58     1564.50    131.94 o 
   1  10   3      779.04      793.39     84.07 o 
   2  10   3     3041.72     3279.90    140.03 o 
   3  10   3      525.76      618.88    100.72 o 
   4  10   3      189.21      187.02     75.46 o 
   5  10   3      345.79      410.07     91.07 o 
   6  10   3     1551.77     1559.91    184.79 o 
   7  10   3      853.19      881.63    121.36 o 
   8  10   3      133.55      183.61     87.08 o 
   9  10   3       23.06      -98.17     98.17 o 
  -7  11   3      425.75      614.70    110.15 o 
  -6  11   3       30.07      146.29    115.49 o 
  -5  11   3       35.74       87.29     76.28 o 
  -4  11   3        6.88       65.27     75.53 o 
  -3  11   3      477.95      654.17     86.59 o 
  -2  11   3       18.27       31.79     58.89 o 
  -1  11   3       26.42       22.77     67.36 o 
   0  11   3       63.54       41.04     56.26 o 
   1  11   3      170.66      108.61     87.37 o 
   2  11   3      349.18      368.08     91.81 o 
   3  11   3       26.76       -7.29     71.22 o 
   4  11   3      363.87      347.44     96.64 o 
   5  11   3      579.34      738.91    255.04 o 
   6  11   3       27.90       14.20     80.98 o 
   7  11   3      216.21      161.69    130.89 o 
  -2  12   3       69.53      108.61     80.27 o 
  -1  12   3       26.73      112.87     66.05 o 
   0  12   3      354.26      455.72     82.00 o 
   1  12   3     2555.28     2475.82    208.85 o 
   2  12   3      533.57      485.07    146.29 o 
 -16   0   4        7.34      -67.37    102.02 o 
 -14   0   4     8194.62     8475.97    262.40 o 
 -12   0   4      682.56      767.71     83.96 o 
 -10   0   4    17163.31    17544.80    397.23 o 
  -8   0   4     6289.57     5731.62    169.88 o 
  -6   0   4    14590.87    14297.89    419.62 o 
  -4   0   4    48534.57    51136.88    932.04 o 
  -2   0   4     1142.35     1640.21     45.84 o 
   0   0   4    51790.13    51565.46    645.95 o 
   2   0   4     3409.18     3372.42     69.40 o 
   4   0   4      163.14       77.31     21.11 o 
   6   0   4    12360.23    12153.59    336.85 o 
   8   0   4    26667.60    25902.40    519.62 o 
  10   0   4     5280.00     4566.08    836.35 o 
  12   0   4    14634.86    13885.97    552.44 o 
  14   0   4     2055.06     2184.72    238.68 o 
  16   0   4      814.13     1056.75    190.56 o 
 -17   1   4      231.68      369.06    105.87 o 
 -16   1   4      206.69      114.54    124.15 o 
 -15   1   4     3266.83     3441.33    357.06 o 
 -14   1   4     1700.75     1771.59    151.82 o 
 -13   1   4      309.14      302.04     60.29 o 
 -12   1   4       74.74       48.87     36.79 o 
 -11   1   4    13440.50    13170.63    230.73 o 
 -10   1   4      457.43      439.47     45.59 o 
  -9   1   4      733.49      697.69     48.74 o 
  -8   1   4     2331.69     2374.14     73.05 o 
  -7   1   4     8928.78     8706.26    153.28 o 
  -6   1   4     6200.44     5990.77    179.98 o 
  -5   1   4    27101.70    27019.03    421.79 o 
  -4   1   4     2705.43     3027.53     65.86 o 
  -3   1   4     5812.83     5069.81     69.07 o 
  -2   1   4     1220.96     1657.61     32.80 o 
  -1   1   4    22479.55    22716.68    292.79 o 
   0   1   4       41.64      167.22      9.03 o 
   1   1   4     4757.61     4811.44     52.68 o 
   2   1   4    23815.71    25889.64    235.30 o 
   3   1   4   105922.71   103116.27   1294.96 o 
   4   1   4      296.62      239.46     33.47 o 
   5   1   4     4202.49     4994.81     96.55 o 
   6   1   4     1278.62     1338.24     41.30 o 
   7   1   4    40849.79    39429.75    529.14 o 
   8   1   4     4125.49     4521.62    104.25 o 
   9   1   4      428.00      493.87     39.27 o 
  10   1   4        1.50      -11.39     18.51 o 
  11   1   4    30465.56    30152.43    525.72 o 
  12   1   4      460.53      474.43     81.88 o 
  13   1   4       32.03       34.56     82.77 o 
  14   1   4      147.76      140.95     78.91 o 
  15   1   4     5214.35     5276.36    244.98 o 
  16   1   4       64.65       30.80     81.67 o 
 -17   2   4     1199.73     1201.42    144.95 o 
 -16   2   4       84.95       33.66     72.92 o 
 -15   2   4      236.72      280.77     67.66 o 
 -14   2   4     2759.75     3141.07    136.37 o 
 -13   2   4     4463.53     4379.75    152.75 o 
 -12   2   4     1375.82     1313.88    100.02 o 
 -11   2   4      537.49      529.91     50.88 o 
 -10   2   4    11076.28    11134.27    200.60 o 
  -9   2   4    14029.23    14551.18    247.82 o 
  -8   2   4    10075.16     9730.12    208.93 o 
  -7   2   4     4091.30     3801.22     89.61 o 
  -6   2   4     9327.97     9636.38    248.75 o 
  -5   2   4    12266.95    12243.15    187.38 o 
  -4   2   4    12021.93    12505.04    181.24 o 
  -3   2   4    12078.26    12864.00    163.61 o 
  -2   2   4     4197.36     4567.22     77.75 o 
  -1   2   4    51980.95    55346.79    803.11 o 
   0   2   4    18650.25    16869.01    321.45 o 
   1   2   4    14098.62    15657.39    173.95 o 
   2   2   4     2319.50     2595.64     48.71 o 
   3   2   4    11959.65    12245.63    166.96 o 
   4   2   4    18060.15    17881.05    283.47 o 
   5   2   4       42.27       42.69     15.07 o 
   6   2   4     2745.64     3028.26     91.66 o 
   7   2   4       17.92       48.78     15.12 o 
   8   2   4    11607.19    11075.62    179.91 o 
   9   2   4      255.30      237.55     35.20 o 
  10   2   4     2401.41     2214.32    110.98 o 
  11   2   4     1613.71     1594.64     91.99 o 
  12   2   4     1240.01     1197.77     88.81 o 
  13   2   4      163.63      153.67     52.25 o 
  14   2   4      157.87      286.00     95.28 o 
  15   2   4      109.22      163.60    169.39 o 
  16   2   4      577.34      628.11    231.95 o 
 -17   3   4       71.61      230.98    125.12 o 
 -16   3   4      135.41       49.68     76.76 o 
 -15   3   4      163.43      280.25     69.88 o 
 -14   3   4     2791.36     2788.73    135.03 o 
 -13   3   4      436.26      474.04     70.76 o 
 -12   3   4     1045.12     1045.70     87.88 o 
 -11   3   4      232.15      226.36     41.57 o 
 -10   3   4     7466.59     7092.75    167.25 o 
  -9   3   4     4210.26     4280.04    131.94 o 
  -8   3   4     5234.21     5041.78    145.03 o 
  -7   3   4     2416.32     2465.71     72.17 o 
  -6   3   4    29213.55    28583.80    399.37 o 
  -5   3   4     4276.73     3815.29    118.63 o 
  -4   3   4     3421.91     3524.98     83.75 o 
  -3   3   4     8278.23     8836.29    124.67 o 
  -2   3   4    61847.02    63671.23   1135.82 o 
  -1   3   4    10376.57    10394.05    179.26 o 
   0   3   4     8740.95     9118.61    197.13 o 
   1   3   4     5877.66     5320.02    127.59 o 
   2   3   4    50605.03    50917.84    922.47 o 
   3   3   4    23920.41    23722.37    324.55 o 
   4   3   4      353.64      339.70     24.25 o 
   5   3   4       48.58       23.55     25.10 o 
   6   3   4     3908.68     3367.29    102.21 o 
   7   3   4    16897.54    16439.61    305.00 o 
   8   3   4      711.56      699.96     75.48 o 
   9   3   4     3307.70     3009.61    301.91 o 
  10   3   4      232.79      237.43     49.86 o 
  11   3   4     2215.43     2318.48    124.54 o 
  12   3   4     1607.80     1705.97    107.60 o 
  13   3   4     2090.69     1852.08    115.58 o 
  14   3   4       23.21       39.80     72.09 o 
  15   3   4     1449.13     1348.87    150.28 o 
  16   3   4     2337.50     2523.46    199.37 o 
 -17   4   4     1325.59     1464.82    219.43 o 
 -16   4   4      834.03      823.70     95.65 o 
 -15   4   4      228.77      140.59     60.63 o 
 -14   4   4      600.23      619.28     80.29 o 
 -13   4   4     6386.61     6160.73    188.85 o 
 -12   4   4     3488.03     3230.87    132.24 o 
 -11   4   4        0.94        7.30     41.19 o 
 -10   4   4        3.86        8.21     31.24 o 
  -9   4   4    18198.36    18049.04    289.15 o 
  -8   4   4     1498.71     1614.24     67.83 o 
  -7   4   4     6051.69     6256.75    128.18 o 
  -6   4   4     1831.73     1826.51     67.12 o 
  -5   4   4    18107.35    18259.72    265.85 o 
  -4   4   4       29.74       25.86     19.66 o 
  -3   4   4     9280.85     9080.08    168.93 o 
  -2   4   4     4945.25     5295.05    114.83 o 
  -1   4   4    38319.11    38297.31    713.20 o 
   1   4   4       24.70       57.95     22.66 o 
   2   4   4     7967.01     7835.30    183.07 o 
   3   4   4     7939.57     7818.83    122.29 o 
   4   4   4     6180.90     6824.47    122.69 o 
   5   4   4     1665.42     1739.20     54.18 o 
   6   4   4     1740.80     1660.46     52.69 o 
   7   4   4     4357.46     4295.73    117.80 o 
   8   4   4        6.74       68.92     37.97 o 
   9   4   4       98.00      145.87     44.14 o 
  10   4   4     2250.10     2054.80    106.06 o 
  11   4   4      836.17      878.22     80.73 o 
  12   4   4      197.37      145.62     54.97 o 
  13   4   4     1243.11     1003.73     92.30 o 
  14   4   4      180.94      175.79     67.75 o 
  15   4   4     1433.42     1380.50    155.15 o 
  16   4   4       60.60      105.87    119.34 o 
 -16   5   4       82.96       42.45     73.72 o 
 -15   5   4        4.83       -5.32     72.25 o 
 -14   5   4      971.71     1142.53    104.05 o 
 -13   5   4      369.96      459.45     74.41 o 
 -12   5   4      264.08      344.37     65.28 o 
 -11   5   4       69.03      113.76     50.06 o 
 -10   5   4     6663.06     6240.51    176.81 o 
  -9   5   4     1311.15     1327.05     70.77 o 
  -8   5   4     2117.85     2011.58     74.69 o 
  -7   5   4     1188.18     1185.12     92.41 o 
  -5   5   4      851.36      801.45     63.62 o 
  -4   5   4       29.28       17.57     16.36 o 
  -3   5   4     8315.71     8349.35    165.74 o 
  -2   5   4    30150.04    30031.14    474.45 o 
  -1   5   4      639.77      567.67     55.61 o 
   0   5   4     2626.84     3123.23    232.91 o 
   1   5   4     5168.55     5198.76    147.69 o 
   2   5   4    17270.58    14645.06   1239.33 o 
   3   5   4       56.83       41.10     42.94 o 
   4   5   4     1958.09     2011.46    109.74 o 
   5   5   4    10765.08    10497.37    179.00 o 
   6   5   4     6733.38     6807.97    141.97 o 
   7   5   4     1518.91     1637.87     91.35 o 
   8   5   4      650.76      524.43     60.70 o 
   9   5   4     7643.22     6938.68    186.50 o 
  10   5   4     2235.85     2301.92    135.15 o 
  11   5   4        0.80      -38.78     43.82 o 
  12   5   4     5717.05     5611.33    245.82 o 
  13   5   4     3780.34     3527.13    150.31 o 
  14   5   4      314.34      291.62     74.02 o 
  15   5   4       76.68       57.22     73.94 o 
 -15   6   4      702.33      726.78    113.64 o 
 -14   6   4       42.39       61.89     61.41 o 
 -13   6   4     2162.40     2384.17    248.80 o 
 -12   6   4     1132.17     1133.90     99.84 o 
 -11   6   4       57.69      117.55     63.03 o 
 -10   6   4        0.06       21.04     45.16 o 
  -9   6   4     7565.97     7564.23    200.10 o 
  -8   6   4      212.01      113.37     39.17 o 
  -7   6   4       19.37       40.20     36.98 o 
  -6   6   4      201.00      154.71     60.29 o 
  -5   6   4     8305.06     8227.77    211.18 o 
  -4   6   4       35.04       30.98     21.29 o 
  -3   6   4      790.73      872.87     70.56 o 
  -2   6   4     3678.09     3466.65    100.51 o 
  -1   6   4     6464.66     5981.00    175.33 o 
   0   6   4     3422.69     3527.21    133.78 o 
   1   6   4     2308.80     2399.60    104.38 o 
   2   6   4    11584.15    11810.87    232.20 o 
   3   6   4     6640.06     6386.71    180.33 o 
   4   6   4     2967.63     3074.97    117.00 o 
   5   6   4      332.50      301.83     53.45 o 
   6   6   4    10662.15    10742.35    239.17 o 
   7   6   4     1604.38     1468.12     92.53 o 
   8   6   4     5025.40     4969.26    155.30 o 
   9   6   4        5.74      -14.89     39.35 o 
  10   6   4     3089.55     2949.90    128.36 o 
  11   6   4      527.65      419.96     70.18 o 
  12   6   4     1330.58     1408.97    110.04 o 
  13   6   4       57.28       66.00     57.37 o 
  14   6   4      574.85      607.68    108.30 o 
  15   6   4      134.74       50.05    100.09 o 
 -14   7   4       84.67      -28.87     96.24 o 
 -13   7   4       79.60      135.77     63.34 o 
 -12   7   4      621.84      661.86     82.54 o 
 -11   7   4      197.64      210.18     59.93 o 
 -10   7   4     1039.59     1101.88    108.68 o 
  -9   7   4        9.77       24.06     87.58 o 
  -8   7   4     2096.10     2262.59    168.98 o 
  -7   7   4        1.19       -4.86     36.24 o 
  -6   7   4     3980.10     4150.84    132.70 o 
  -5   7   4       81.86       54.64     40.45 o 
  -4   7   4     4654.41     4732.46    114.26 o 
  -3   7   4     1044.38     1000.89     65.30 o 
  -2   7   4     2715.62     2650.85     94.74 o 
  -1   7   4       60.80      119.10     49.33 o 
   0   7   4     5557.08     5624.92    180.64 o 
   1   7   4     8888.24     9020.69    241.86 o 
   2   7   4     7750.24     7678.44    181.23 o 
   3   7   4     4723.41     4636.18    132.49 o 
   4   7   4     3421.37     3511.15    139.33 o 
   5   7   4     4971.95     4591.44    137.62 o 
   6   7   4     6083.23     6043.97    174.06 o 
   7   7   4     2875.44     2822.07    183.82 o 
   8   7   4     4845.77     4449.73    343.59 o 
   9   7   4     1878.99     2173.75    125.90 o 
  10   7   4     3077.11     3012.81    134.75 o 
  11   7   4     1881.06     1989.82    202.69 o 
  12   7   4     1333.18     1315.76    112.43 o 
  13   7   4      786.02      883.63    100.56 o 
  14   7   4     1281.95     1212.66    192.49 o 
 -13   8   4      290.41      261.78    128.97 o 
 -12   8   4       41.03       48.85     75.09 o 
 -11   8   4     2771.08     2629.95    189.78 o 
 -10   8   4      176.16       22.88     70.29 o 
  -9   8   4       33.84        6.79     58.63 o 
  -8   8   4        9.20       16.11     71.22 o 
  -7   8   4     8630.69     8510.09    214.38 o 
  -6   8   4      674.61      689.32     74.35 o 
  -5   8   4      355.40      409.11     60.33 o 
  -4   8   4       17.58       58.39     41.54 o 
  -3   8   4     4910.02     4976.54    140.28 o 
  -2   8   4      276.90      367.58     51.94 o 
  -1   8   4      750.44      754.17     89.51 o 
   0   8   4     1172.09     1105.85     78.70 o 
   1   8   4     1050.67     1120.58     81.31 o 
   2   8   4     3406.34     3297.85    120.80 o 
   3   8   4      334.14      308.69     54.57 o 
   4   8   4     4091.50     3933.60    133.08 o 
   5   8   4     1742.42     1583.83    127.21 o 
   6   8   4     4202.21     4754.88    200.73 o 
   7   8   4       95.14      125.73     72.58 o 
   8   8   4     2099.78     2073.46    217.51 o 
   9   8   4      184.81       84.87     56.18 o 
  10   8   4      735.09      833.08     95.81 o 
  11   8   4      125.13      121.76     92.22 o 
  12   8   4      895.75     1047.82    105.13 o 
  13   8   4        1.40      -25.02    109.72 o 
 -12   9   4     1129.58     1320.46    200.19 o 
 -11   9   4      494.76      417.70    134.74 o 
 -10   9   4       15.08      -80.72    112.60 o 
  -9   9   4        6.44       10.59     65.21 o 
  -8   9   4     6252.52     5935.17    242.17 o 
  -7   9   4       95.60      154.96     95.28 o 
  -6   9   4       19.14       -9.53     49.88 o 
  -5   9   4       93.82      133.97     54.03 o 
  -4   9   4     4818.46     4910.14    160.04 o 
  -3   9   4      180.66      192.86     54.45 o 
  -2   9   4       17.40       44.99     40.14 o 
  -1   9   4      608.39      622.44     83.63 o 
   0   9   4     2286.74     2147.83    132.37 o 
   1   9   4      206.72       76.05     48.15 o 
   2   9   4      722.63      892.59     79.01 o 
   3   9   4     3852.06     3753.31    137.22 o 
   4   9   4     4992.73     5003.13    206.17 o 
   5   9   4      479.53      463.14     87.97 o 
   6   9   4      735.10      609.36    116.45 o 
   7   9   4     1266.74     1311.51    134.66 o 
   8   9   4     3112.27     3088.49    186.72 o 
   9   9   4       30.44      -71.15     71.67 o 
  10   9   4     1759.32     1987.07    173.82 o 
  11   9   4     1111.31     1391.68    209.81 o 
 -10  10   4      437.80      612.11    148.21 o 
  -9  10   4      122.35      150.14    102.02 o 
  -8  10   4      121.74      216.82     84.59 o 
  -7  10   4     6475.71     6533.06    261.56 o 
  -6  10   4       46.17      115.98     74.43 o 
  -5  10   4      275.18      262.63     65.23 o 
  -4  10   4     1242.89     1172.84    133.70 o 
  -3  10   4     4400.94     4787.61    144.42 o 
  -2  10   4       25.61       68.33     66.69 o 
  -1  10   4        1.55      -57.66     58.10 o 
   0  10   4      548.94      522.67     71.46 o 
   1  10   4     2432.30     2693.20    133.94 o 
   2  10   4      118.66      141.75     55.93 o 
   3  10   4      290.11      173.41    103.94 o 
   4  10   4      204.70      230.80     92.39 o 
   5  10   4      157.45       22.97     70.98 o 
   6  10   4        1.97      -57.33     62.57 o 
   7  10   4        0.19      -14.43     68.24 o 
   8  10   4       71.01       97.26     84.08 o 
   9  10   4      376.97      419.62    152.06 o 
  -7  11   4      109.63      363.80    138.59 o 
  -6  11   4      190.48      127.39     91.43 o 
  -5  11   4      906.75      927.69    151.10 o 
  -4  11   4     2720.23     2764.40    147.61 o 
  -3  11   4       86.25        1.42     61.74 o 
  -2  11   4      337.45      584.41     83.18 o 
  -1  11   4      545.91      511.61     97.97 o 
   0  11   4     2658.55     2783.10    195.60 o 
   1  11   4     1222.56     1380.72    109.98 o 
   2  11   4       21.62       12.60     74.53 o 
   3  11   4      133.90       31.19    154.95 o 
   4  11   4     2089.12     2050.59    169.25 o 
   5  11   4      865.26      992.79    256.01 o 
   6  11   4      413.02      360.67    103.20 o 
   7  11   4       61.43      180.94    121.27 o 
  -2  12   4      236.48      103.71     84.86 o 
  -1  12   4      409.22      463.92     82.00 o 
   0  12   4       31.72      -51.40     61.50 o 
   1  12   4     1007.39     1271.06    141.55 o 
   2  12   4      887.58      723.88    144.36 o 
 -17   0   5     1343.93     1337.78    211.74 o 
 -15   0   5     2652.08     2542.75    254.08 o 
 -13   0   5     1191.83     1242.05    212.70 o 
 -11   0   5    17255.67    17075.76    398.96 o 
  -9   0   5     8066.12     8254.21    222.42 o 
  -7   0   5     4770.83     4952.57    438.87 o 
  -5   0   5    10725.22    10567.91    234.76 o 
  -3   0   5      123.77       59.58     24.98 o 
   1   0   5    13193.24    14794.24    198.39 o 
   3   0   5     4302.81     4157.23    102.61 o 
   5   0   5    57569.41    60251.54   1095.66 o 
   7   0   5    17737.32    16820.13    539.92 o 
   9   0   5       50.31       28.11     24.06 o 
  11   0   5    12166.91    11016.00    461.97 o 
  13   0   5      597.50      410.00    130.89 o 
  15   0   5     7175.95     7122.00    398.45 o 
 -18   1   5     1608.14     1876.74    246.38 o 
 -17   1   5        3.69      -49.46     74.17 o 
 -16   1   5       15.71      -69.38     69.38 o 
 -15   1   5       30.80       19.70     53.19 o 
 -14   1   5    12538.08    12606.88    362.28 o 
 -13   1   5      254.44      345.18     50.01 o 
 -12   1   5       17.58        7.11     34.83 o 
 -11   1   5      211.49      288.40     44.14 o 
 -10   1   5    38281.96    37466.62    530.19 o 
  -9   1   5     2690.30     2795.17    114.19 o 
  -8   1   5      173.26      184.59     31.47 o 
  -7   1   5     3276.49     3616.20    109.92 o 
  -6   1   5    91449.43    90873.48   1335.30 o 
  -5   1   5      146.87       93.51     37.51 o 
  -4   1   5     8584.07     8919.23    123.91 o 
  -3   1   5      196.29      323.19     18.34 o 
  -2   1   5    10459.59     9416.84    119.08 o 
  -1   1   5      872.07      725.10     22.60 o 
   0   1   5     1362.44     1430.64     27.07 o 
   1   1   5     1883.60     2374.61     32.02 o 
   2   1   5     6081.75     5780.27     72.44 o 
   3   1   5    22748.25    23733.93    318.44 o 
   4   1   5    18905.06    17683.42    250.32 o 
   5   1   5    12805.28    12878.30    461.48 o 
   6   1   5     5843.09     6236.96    119.60 o 
   7   1   5     1684.97     1573.13     61.58 o 
   8   1   5    20772.84    20277.49    296.57 o 
   9   1   5       90.02       18.36     17.48 o 
  10   1   5      209.71      140.47     90.75 o 
  11   1   5      530.16      581.45     63.10 o 
  12   1   5     9963.62     9974.34    316.45 o 
  13   1   5      178.32       68.84     68.64 o 
  14   1   5       85.66      172.20     77.83 o 
  15   1   5      246.22      250.64     92.52 o 
  16   1   5     2354.23     2648.95    202.04 o 
 -17   2   5      158.59       84.05     84.17 o 
 -16   2   5        7.71       30.12     79.61 o 
 -15   2   5      936.95      851.90     92.63 o 
 -14   2   5      185.35      161.36     62.77 o 
 -13   2   5     2175.67     2074.20    153.08 o 
 -12   2   5        2.08      -32.32     32.32 o 
 -11   2   5     3283.34     3211.18    100.62 o 
 -10   2   5       22.89      100.68     45.01 o 
  -9   2   5     2400.86     2459.11     80.00 o 
  -8   2   5     3055.55     3257.17     88.51 o 
  -7   2   5    11282.52    11178.77    185.43 o 
  -6   2   5     3849.91     3643.23     97.88 o 
  -5   2   5     4304.16     4056.82     73.44 o 
  -4   2   5      296.42      382.22     26.04 o 
  -3   2   5     9828.65     9901.59    131.18 o 
  -2   2   5    12637.09    12553.90    177.81 o 
  -1   2   5     3591.44     3485.52     79.95 o 
   0   2   5    19563.24    21026.35    322.22 o 
   1   2   5    41087.79    43123.37    451.37 o 
   2   2   5    53289.38    56668.37    642.66 o 
   3   2   5    13737.37    14594.55    197.60 o 
   4   2   5    18781.75    19151.57    303.54 o 
   5   2   5      817.59      727.37     37.14 o 
   6   2   5     9428.71     9306.40    152.92 o 
   7   2   5    11193.00    11095.38    255.99 o 
   8   2   5     1380.63     1218.88     72.88 o 
   9   2   5      165.81      163.67     76.21 o 
  10   2   5     2821.38     2815.72    106.93 o 
  11   2   5     5377.40     5100.21    154.10 o 
  12   2   5       44.53       27.41     40.91 o 
  13   2   5      102.33      116.92     73.35 o 
  14   2   5     1719.19     1866.35    160.54 o 
  15   2   5     2727.84     2660.55    218.47 o 
  16   2   5        6.26       87.58     85.75 o 
 -17   3   5       43.09       42.85    145.33 o 
 -16   3   5      205.31      202.33     69.82 o 
 -15   3   5     1496.86     1755.02    120.79 o 
 -14   3   5     1661.35     1853.21    120.77 o 
 -13   3   5     1494.19     1732.78    165.69 o 
 -12   3   5     3366.72     3245.80    129.79 o 
 -11   3   5      916.19      924.18     73.55 o 
 -10   3   5     8069.36     8058.13    163.83 o 
  -9   3   5     3075.84     2917.65     87.01 o 
  -8   3   5     8391.73     8432.09    191.49 o 
  -7   3   5       20.02       31.91     23.70 o 
  -6   3   5     4580.54     4307.47    108.60 o 
  -5   3   5    36818.02    35993.44    482.16 o 
  -4   3   5     7590.91     7671.16    127.52 o 
  -3   3   5      114.54      120.37     23.74 o 
  -2   3   5    32892.66    34715.02    641.07 o 
  -1   3   5    59937.26    62328.19    911.65 o 
   0   3   5     5660.67     5937.46    202.11 o 
   1   3   5     4426.06     4505.57    114.53 o 
   2   3   5    22547.88    21669.05    290.97 o 
   3   3   5    46863.17    46423.16    692.07 o 
   4   3   5    27603.09    28316.24    384.00 o 
   5   3   5     7129.46     7326.01    220.05 o 
   6   3   5     1205.23     1326.27     69.36 o 
   7   3   5    14330.58    13914.58    269.10 o 
   8   3   5     7819.64     7658.81    182.07 o 
   9   3   5      431.59      447.11     55.93 o 
  10   3   5     2965.32     2655.12    109.28 o 
  11   3   5     1786.25     1768.67     99.03 o 
  12   3   5     1867.85     1970.03    109.72 o 
  13   3   5       33.35       89.78     53.86 o 
  14   3   5       23.89       21.97     86.62 o 
  15   3   5     1626.76     1420.09    155.16 o 
  16   3   5      679.29     1006.70    198.26 o 
 -17   4   5        0.21       25.02    100.09 o 
 -16   4   5       33.77        7.68     57.78 o 
 -15   4   5      305.89      312.59     73.39 o 
 -14   4   5       46.24       49.55     54.18 o 
 -13   4   5      571.62      491.08     72.09 o 
 -12   4   5       12.77      -25.31     57.23 o 
 -11   4   5     2134.66     2111.08    110.49 o 
 -10   4   5      784.23      707.27     55.76 o 
  -9   4   5     1182.52     1205.98     65.86 o 
  -8   4   5     2040.08     1925.40     70.28 o 
  -7   4   5      145.19      232.96     34.36 o 
  -6   4   5     9775.14     9951.30    150.49 o 
  -5   4   5      341.78      305.09     29.61 o 
  -4   4   5     1825.53     1908.32     78.35 o 
  -3   4   5     3966.99     4312.60    102.66 o 
  -2   4   5    28436.04    28228.50    441.52 o 
  -1   4   5        3.10      -25.66     27.07 o 
   1   4   5      164.22      242.50     29.43 o 
   2   4   5    28431.54    29535.27    562.52 o 
   3   4   5     3000.42     3224.00     62.95 o 
   4   4   5     4648.50     4708.24     86.75 o 
   5   4   5     2756.41     2543.65     64.08 o 
   6   4   5    18428.56    18033.69    272.55 o 
   7   4   5     4195.10     4081.16    124.73 o 
   8   4   5     3232.17     3124.57    111.50 o 
   9   4   5     2508.66     2389.48    103.03 o 
  10   4   5    12347.61    11718.08    282.31 o 
  11   4   5      479.74      538.37     69.79 o 
  12   4   5       17.47       68.58     60.17 o 
  13   4   5     3043.82     3105.65    141.48 o 
  14   4   5     2595.51     2680.67    141.30 o 
  15   4   5      226.13      501.87    112.87 o 
 -16   5   5     1471.54     1670.78    211.74 o 
 -15   5   5     2053.65     1897.34    131.08 o 
 -14   5   5       41.25       47.89     57.97 o 
 -13   5   5      808.52      628.15     78.88 o 
 -12   5   5     4009.34     4155.79    151.56 o 
 -11   5   5      714.03      721.28     76.02 o 
 -10   5   5     2283.57     2385.13     92.25 o 
  -9   5   5     5727.07     5769.86    134.16 o 
  -8   5   5     3050.42     3080.26    106.13 o 
  -7   5   5      291.07      298.46     45.32 o 
  -6   5   5      183.79      219.86     33.34 o 
  -5   5   5    39451.43    39298.03    534.74 o 
  -4   5   5     4971.11     4859.90    103.93 o 
  -3   5   5      370.48      313.36     73.14 o 
  -2   5   5     3768.02     3891.75    139.21 o 
  -1   5   5    26755.35    27007.44    534.19 o 
   0   5   5     8680.99     8794.19    235.80 o 
   1   5   5     8305.09     8685.17    174.13 o 
   2   5   5     4404.70     4621.04    147.67 o 
   3   5   5    42046.11    40598.17    769.54 o 
   4   5   5     1745.36     1663.18     68.58 o 
   5   5   5       30.65       22.19     35.89 o 
   6   5   5     4379.54     4155.15     94.97 o 
   7   5   5    15854.72    15747.29    310.29 o 
   8   5   5      398.84      416.99     55.91 o 
   9   5   5      403.64      429.48     60.63 o 
  10   5   5     1234.85     1410.69    120.63 o 
  11   5   5     5106.89     5020.73    188.12 o 
  12   5   5      315.30      336.06     68.27 o 
  13   5   5        9.64       14.39     54.37 o 
  14   5   5     1592.51     1689.57    124.82 o 
  15   5   5      346.99      386.90    148.21 o 
 -15   6   5      893.95      839.24    169.39 o 
 -14   6   5      314.72      123.95     62.90 o 
 -13   6   5      710.71      800.97     90.97 o 
 -12   6   5        0.19       83.86     56.00 o 
 -11   6   5     1365.26     1698.14    111.30 o 
 -10   6   5      190.46      171.80     53.33 o 
  -9   6   5     3595.72     3818.26    110.64 o 
  -8   6   5      206.49      234.66     46.12 o 
  -7   6   5     2653.44     2820.88    105.44 o 
  -6   6   5     2416.40     2470.30     84.46 o 
  -5   6   5     8571.98     8586.24    178.88 o 
  -4   6   5        7.99       24.93     25.81 o 
  -3   6   5      302.12      386.72     43.57 o 
  -2   6   5     3805.13     3618.11    103.55 o 
  -1   6   5     8019.26     8288.65    219.74 o 
   0   6   5       59.57      -14.53     33.79 o 
   1   6   5     1252.10     1386.69    138.64 o 
   2   6   5     3931.71     3966.23     95.97 o 
   3   6   5      997.83     1116.82     79.51 o 
   4   6   5      776.75      948.79     72.92 o 
   5   6   5      500.00      568.57     52.03 o 
   6   6   5     8015.70     7937.10    170.30 o 
   7   6   5     1500.31     1713.08     96.22 o 
   8   6   5       35.58       96.19     47.17 o 
   9   6   5     4124.45     3925.45    142.62 o 
  10   6   5     4456.35     4336.18    154.17 o 
  11   6   5      148.16       62.84     63.81 o 
  12   6   5      635.61      798.68     91.84 o 
  13   6   5     1392.63     1631.84    173.21 o 
  14   6   5     1726.05     1985.64    138.19 o 
  15   6   5      185.44      128.37     80.98 o 
 -14   7   5      434.59      527.41    138.59 o 
 -13   7   5      969.79     1022.18    130.41 o 
 -12   7   5      945.44     1203.24    104.31 o 
 -11   7   5     3715.82     3498.61    145.13 o 
 -10   7   5     1286.98     1262.79    127.97 o 
  -9   7   5     3005.88     3117.95    166.82 o 
  -8   7   5     3030.94     3123.35    118.62 o 
  -7   7   5     3003.81     2902.60    124.79 o 
  -6   7   5     5672.30     5358.09    152.68 o 
  -5   7   5     4695.20     4885.03    117.67 o 
  -4   7   5     4084.72     4605.13    113.65 o 
  -3   7   5     7223.06     7313.46    173.52 o 
  -2   7   5     1451.39     1611.59     81.41 o 
  -1   7   5     7497.76     7480.54    215.57 o 
   0   7   5     6146.11     5888.62    184.12 o 
   1   7   5     4965.73     5013.35    139.97 o 
   2   7   5        0.42        9.01     36.52 o 
   3   7   5     4389.86     4542.86    231.88 o 
   4   7   5     2377.88     2313.11     95.68 o 
   5   7   5     3194.46     3315.52    241.57 o 
   6   7   5      932.79     1030.31    180.94 o 
   7   7   5     2344.13     2327.13    153.51 o 
   8   7   5     1809.98     1780.17    175.66 o 
   9   7   5     1525.01     1505.25     91.25 o 
  10   7   5     1020.60     1015.30     82.14 o 
  11   7   5      893.19     1039.74     85.88 o 
  12   7   5      463.74      516.73     71.61 o 
  13   7   5      303.91      305.35     82.72 o 
  14   7   5      747.41      945.11    180.94 o 
 -13   8   5      428.74      304.13    136.67 o 
 -12   8   5        0.41       -2.14     71.18 o 
 -11   8   5      893.15     1241.17    137.63 o 
 -10   8   5        4.76       81.93     68.48 o 
  -9   8   5     1017.45     1057.76    119.57 o 
  -8   8   5     1026.11      996.93    199.22 o 
  -7   8   5      559.67      476.36     65.93 o 
  -6   8   5      186.78       80.87     55.36 o 
  -5   8   5     7365.89     7211.93    190.32 o 
  -4   8   5     1181.75     1141.95     84.78 o 
  -3   8   5     2650.54     2510.28    167.93 o 
  -2   8   5      685.47      675.00     64.24 o 
  -1   8   5      207.29      209.23     59.70 o 
   0   8   5     1837.69     1794.19    113.66 o 
   1   8   5      287.77      280.46     53.08 o 
   2   8   5        1.73      -38.18     46.20 o 
   3   8   5       14.18      -37.87     37.87 o 
   4   8   5     3610.23     3942.72    131.05 o 
   5   8   5        1.01      -26.67     55.96 o 
   6   8   5      187.60      205.68     74.82 o 
   7   8   5     2559.22     2384.74    155.73 o 
   8   8   5     5294.30     5523.42    227.30 o 
   9   8   5      365.00      473.07     99.48 o 
  10   8   5       67.50      135.49     90.47 o 
  11   8   5      508.51      585.23    109.05 o 
  12   8   5     1320.34     1543.56    247.35 o 
  13   8   5      234.68      127.04    123.19 o 
 -12   9   5       32.79        5.77    107.79 o 
 -11   9   5     1464.19     1316.61    198.26 o 
 -10   9   5      913.24      785.10    117.05 o 
  -9   9   5      570.72      475.43     95.28 o 
  -8   9   5      214.01      408.71     91.07 o 
  -7   9   5     7091.97     6684.18    659.27 o 
  -6   9   5     1192.99     1363.68     99.14 o 
  -5   9   5      177.75      219.67     57.68 o 
  -4   9   5        0.15       39.17     47.55 o 
  -3   9   5     4874.90     4995.80    159.58 o 
  -2   9   5     1173.49     1180.25    117.43 o 
  -1   9   5       25.23      -15.15     38.19 o 
   0   9   5      158.11       90.82    104.91 o 
   1   9   5     5097.77     5458.87    166.45 o 
   2   9   5      280.04      260.16     57.61 o 
   3   9   5      155.64      156.18     54.17 o 
   4   9   5      172.93      238.79     75.31 o 
   5   9   5     7251.18     7113.39    255.87 o 
   6   9   5       87.95       -5.86     61.60 o 
   7   9   5        5.28       76.04     72.05 o 
   8   9   5      257.75      374.07     96.98 o 
   9   9   5     4125.21     3826.98    204.68 o 
  10   9   5       21.38       36.60     86.62 o 
  11   9   5       12.01      -98.17    102.02 o 
 -10  10   5        0.21      -63.52     88.54 o 
  -9  10   5       51.32      167.46    113.57 o 
  -8  10   5      399.83      418.65    101.73 o 
  -7  10   5      204.22      352.75     91.68 o 
  -6  10   5      519.28      582.47    102.48 o 
  -5  10   5       39.08        5.32     50.01 o 
  -4  10   5     2484.33     2589.15    163.83 o 
  -3  10   5       11.06       21.10     49.91 o 
  -2  10   5      537.03      616.24     95.01 o 
  -1  10   5      165.71      241.57     77.58 o 
   0  10   5     2000.87     1905.92    116.42 o 
   1  10   5       72.77       -7.25     51.28 o 
   2  10   5        8.67      -21.32     48.67 o 
   3  10   5       78.78        0.66     63.02 o 
   4  10   5     5268.87     5178.21    640.98 o 
   5  10   5      644.06      853.89    118.39 o 
   6  10   5      132.32       64.33     88.54 o 
   7  10   5       20.98      -20.73     70.15 o 
   8  10   5     2504.93     2652.17    192.91 o 
   9  10   5       51.78       90.47    117.42 o 
  -7  11   5     1274.39      973.98    179.01 o 
  -6  11   5      203.83      410.00    121.27 o 
  -5  11   5        2.67      -61.07     61.07 o 
  -4  11   5      707.87      734.45     91.09 o 
  -3  11   5     3121.27     3178.10    162.84 o 
  -2  11   5      141.15      148.35     65.09 o 
  -1  11   5      133.24       96.12     59.99 o 
   0  11   5      890.66      791.70     90.30 o 
   1  11   5     2575.41     2677.61    192.34 o 
   2  11   5      943.20     1030.78    123.77 o 
   3  11   5      437.59      322.57    223.28 o 
   4  11   5       79.65        1.40     90.47 o 
   5  11   5     2042.63     2150.13    177.62 o 
   6  11   5      478.46      379.20     99.73 o 
   7  11   5       62.75      288.73    130.89 o 
  -1  12   5      626.03      856.77    100.01 o 
   0  12   5     1783.70     2019.53    169.73 o 
   1  12   5       25.01        9.91     78.18 o 
 -18   0   6       75.76       38.50    123.19 o 
 -16   0   6     2326.33     2966.22    284.88 o 
 -14   0   6     6851.98     6757.52    232.64 o 
 -12   0   6      523.55      531.98     77.54 o 
 -10   0   6    25571.31    26154.89    551.13 o 
  -8   0   6      422.83      373.06     55.88 o 
  -6   0   6    53615.85    55199.32   1426.32 o 
  -4   0   6        1.59       10.20     25.15 o 
  -2   0   6   114911.43   108191.27   1924.29 o 
   0   0   6     5183.33     6978.82    101.84 o 
   2   0   6    94484.21    94873.36   1367.18 o 
   4   0   6     2103.78     2165.61     73.00 o 
   6   0   6    69150.87    67952.62   1240.09 o 
   8   0   6     1689.62     1539.91     76.52 o 
  12   0   6     3022.87     3004.71    234.83 o 
  14   0   6     1041.58     1172.24    186.71 o 
  16   0   6     1735.82     1951.81    252.16 o 
 -18   1   6      531.60      656.38    171.31 o 
 -17   1   6      348.42      572.44    114.86 o 
 -16   1   6       29.16       83.43    102.02 o 
 -15   1   6      303.34      271.25     67.17 o 
 -14   1   6      885.35      932.91     88.80 o 
 -13   1   6     2301.98     2519.00     98.37 o 
 -12   1   6     2017.33     2167.82     90.44 o 
 -11   1   6      556.65      593.65     53.37 o 
 -10   1   6     1073.69     1060.57     62.45 o 
  -9   1   6    13775.66    13634.53    227.69 o 
  -8   1   6      362.19      394.55     60.57 o 
  -7   1   6      297.81      333.44     35.03 o 
  -6   1   6     3354.41     3534.19     82.75 o 
  -5   1   6    30057.99    28852.99    392.38 o 
  -4   1   6     3483.08     4086.09     63.92 o 
  -3   1   6     3628.71     3478.00     57.86 o 
  -2   1   6        0.16       31.56      9.83 o 
  -1   1   6    34062.86    32838.00    490.46 o 
   0   1   6    86996.20    93002.20    950.14 o 
   1   1   6    33430.27    33054.93    323.11 o 
   2   1   6      160.91      353.89     35.97 o 
   3   1   6    14672.92    14630.55    181.32 o 
   4   1   6     5107.99     5106.39     79.72 o 
   5   1   6    15304.36    16585.20    236.40 o 
   6   1   6     3680.17     3797.25     76.84 o 
   7   1   6     3712.65     3888.79     89.65 o 
   8   1   6        2.21       17.68     29.35 o 
  10   1   6      919.98      816.85     65.81 o 
  11   1   6        4.96      -36.43     36.43 o 
  12   1   6       88.74      122.96     69.30 o 
  13   1   6       35.92      120.65     78.92 o 
  14   1   6      731.69      663.22    108.48 o 
  15   1   6     1265.47     1446.61    151.76 o 
  16   1   6      259.72      162.66     90.32 o 
 -17   2   6      275.08      250.57     95.61 o 
 -16   2   6      506.76      512.54    107.86 o 
 -15   2   6     1388.77     1656.00    117.74 o 
 -14   2   6     2782.97     2733.97    151.83 o 
 -13   2   6      198.47      305.61     50.26 o 
 -12   2   6      930.62     1013.54     68.14 o 
 -11   2   6     2028.43     2049.05     82.98 o 
 -10   2   6    16102.86    16098.88    266.23 o 
  -9   2   6       51.92       56.98     29.86 o 
  -8   2   6     5791.46     5813.36    123.14 o 
  -7   2   6    18911.49    19194.63    286.37 o 
  -6   2   6    17351.89    16623.41    289.10 o 
  -5   2   6       12.31       -4.94     15.35 o 
  -4   2   6      177.29      251.82     25.89 o 
  -3   2   6    17629.22    18572.33    227.96 o 
  -2   2   6    27892.57    28097.18    369.28 o 
  -1   2   6     1171.59     1363.67     50.27 o 
   0   2   6     5030.65     4907.38     94.88 o 
   1   2   6     3816.11     4355.19     72.33 o 
   2   2   6    28903.30    30472.44    324.07 o 
   3   2   6    38898.42    41121.12    470.91 o 
   4   2   6     7759.31     8178.19    152.39 o 
   5   2   6     1672.00     1793.11     49.59 o 
   6   2   6    41559.50    40416.40    618.73 o 
   7   2   6     4604.14     4108.09    100.02 o 
   8   2   6     7991.78     7518.13    208.51 o 
   9   2   6       49.48       17.15     25.45 o 
  10   2   6    10430.30     9841.75    223.74 o 
  11   2   6     6102.49     5921.98    167.39 o 
  12   2   6     1825.46     1909.30    108.02 o 
  13   2   6      203.10      138.08     93.36 o 
  14   2   6     1085.87     1158.48    133.39 o 
  15   2   6     1844.85     1633.19    163.31 o 
  16   2   6     1359.09     1424.81    174.20 o 
 -17   3   6      211.09      342.98    102.13 o 
 -16   3   6      221.58      261.76     72.05 o 
 -15   3   6       22.63       -9.90     54.58 o 
 -14   3   6     4307.53     4231.30    159.53 o 
 -13   3   6     2362.89     2367.01    122.69 o 
 -12   3   6     1471.85     1325.16     77.48 o 
 -11   3   6     1432.15     1414.90     76.23 o 
 -10   3   6     1485.00     1550.23     73.37 o 
  -9   3   6     1682.17     1681.06     71.86 o 
  -8   3   6     9191.30     9459.50    225.04 o 
  -7   3   6      694.38      734.48     46.87 o 
  -6   3   6     3979.70     4234.53     92.16 o 
  -5   3   6     3626.98     3722.43     80.69 o 
  -4   3   6       15.64       34.67     15.87 o 
  -3   3   6     5097.06     5782.52    120.49 o 
  -2   3   6     5043.26     5407.48    138.65 o 
  -1   3   6     7537.88     8219.28    157.46 o 
   0   3   6    13472.02    14235.44    204.69 o 
   1   3   6     1411.36     1354.77     67.37 o 
   2   3   6     3807.48     4106.90     79.89 o 
   3   3   6      531.71      629.65     28.89 o 
   4   3   6    13430.59    12869.23    217.20 o 
   5   3   6       14.44        3.69     25.88 o 
   6   3   6    15135.12    15183.95    282.44 o 
   7   3   6      110.53      113.22     42.57 o 
   8   3   6     1204.32     1096.58    117.19 o 
   9   3   6      879.30      880.67     69.65 o 
  10   3   6     7450.30     6955.77    183.72 o 
  11   3   6       71.15       79.73     46.52 o 
  12   3   6     1842.27     1810.04    106.78 o 
  13   3   6      887.46      816.59     83.56 o 
  14   3   6     2031.90     2244.32    375.35 o 
  15   3   6       56.84       44.62     85.23 o 
 -17   4   6       97.55      109.72    105.87 o 
 -16   4   6      194.88      190.46     89.71 o 
 -15   4   6     3213.61     3203.34    241.45 o 
 -14   4   6      445.72      406.28    111.64 o 
 -13   4   6      632.20      593.66     93.27 o 
 -12   4   6     2294.20     2229.90    118.65 o 
 -11   4   6     6761.40     6871.64    156.48 o 
 -10   4   6      308.10      403.75     61.40 o 
  -9   4   6      556.41      524.65     48.13 o 
  -8   4   6     5640.28     5675.11    125.15 o 
  -7   4   6    10066.67     9474.95    148.83 o 
  -6   4   6     3668.27     3912.63     89.23 o 
  -5   4   6     2772.00     3072.98     67.87 o 
  -4   4   6     9485.21     9213.08    156.36 o 
  -3   4   6    19070.52    18965.52    338.50 o 
  -2   4   6    16966.84    17673.86    295.14 o 
  -1   4   6    35996.81    36654.34    562.68 o 
   0   4   6     5230.86     4717.84    196.34 o 
   1   4   6     1393.78     1553.36     57.98 o 
   2   4   6    11865.32    12071.72    217.08 o 
   3   4   6     5795.30     5808.37    129.19 o 
   4   4   6    11161.58    11156.17    179.02 o 
   5   4   6      298.32      319.80     26.96 o 
   6   4   6     1021.05      920.18     55.99 o 
   7   4   6    28214.09    27966.99    483.04 o 
   8   4   6     5897.05     5850.82    159.64 o 
   9   4   6      278.46      314.35     54.25 o 
  10   4   6      616.99      654.52     75.78 o 
  11   4   6    14283.15    14275.41    311.33 o 
  12   4   6     1646.89     1511.29    107.08 o 
  13   4   6       99.77      109.08     55.65 o 
  14   4   6     1446.90     1339.76    320.49 o 
  15   4   6     4923.77     4956.76    247.93 o 
 -16   5   6      108.02      209.81    115.49 o 
 -15   5   6      827.82      840.87    122.50 o 
 -14   5   6     3302.25     3069.46    146.99 o 
 -13   5   6      134.64      149.19     57.60 o 
 -12   5   6      556.15      640.81     77.65 o 
 -11   5   6     1956.54     2054.30    112.03 o 
 -10   5   6     3133.04     3109.78    101.23 o 
  -9   5   6      656.31      748.08     68.35 o 
  -8   5   6      206.18      302.08     47.23 o 
  -7   5   6     4499.62     4702.07    105.92 o 
  -6   5   6     1724.19     1729.79     73.52 o 
  -5   5   6      859.87      874.09     50.73 o 
  -4   5   6     2474.32     2435.43     72.65 o 
  -3   5   6     5108.34     5002.91    131.16 o 
  -2   5   6      185.09      101.12     29.34 o 
  -1   5   6     7781.38     8367.68    169.98 o 
   0   5   6        1.96      -28.67     28.67 o 
   1   5   6     5731.98     5426.86    127.24 o 
   2   5   6       23.49       -6.05     16.61 o 
   3   5   6      660.35      646.65     73.48 o 
   4   5   6     1950.96     1901.85     51.58 o 
   5   5   6     4203.57     4314.45     97.12 o 
   6   5   6     8210.86     7864.24    247.99 o 
   7   5   6     3987.36     4072.36    155.86 o 
   8   5   6     4238.29     4032.42    183.33 o 
   9   5   6      478.55      442.52     62.81 o 
  10   5   6     8375.68     7808.62    245.12 o 
  11   5   6      466.57      526.78     79.09 o 
  12   5   6      879.04     1001.91    125.45 o 
  13   5   6      331.28      422.50     74.41 o 
  14   5   6     3029.39     3041.10    155.63 o 
  15   5   6        0.01       30.80    105.87 o 
 -15   6   6     2116.11     2180.87    240.61 o 
 -14   6   6      129.11       68.61     83.21 o 
 -13   6   6       36.22       20.52     55.86 o 
 -12   6   6     1207.84     1206.44    100.25 o 
 -11   6   6     4866.95     4720.88    160.70 o 
 -10   6   6      562.41      765.97     90.31 o 
  -9   6   6     1338.17     1198.74     72.13 o 
  -8   6   6     2683.68     2694.78    161.07 o 
  -7   6   6     5851.80     5508.57    231.48 o 
  -6   6   6      396.13      382.94     40.98 o 
  -5   6   6     9865.72    10127.95    204.12 o 
  -4   6   6    27824.95    27513.16    452.62 o 
  -3   6   6     8902.82     8906.00    186.27 o 
  -2   6   6     1676.64     1903.66    132.02 o 
  -1   6   6    12771.67    12124.70    232.92 o 
   0   6   6    17234.28    17144.04    375.30 o 
   1   6   6     6224.27     6296.18    148.44 o 
   2   6   6     6065.58     6115.59    174.57 o 
   3   6   6    11045.33    11047.74    354.18 o 
   4   6   6     3368.67     3338.67    121.09 o 
   5   6   6     8360.00     8183.79    178.33 o 
   6   6   6      697.17      747.63     70.00 o 
   7   6   6     6054.74     6351.49    175.84 o 
   8   6   6      564.32      598.94     68.22 o 
   9   6   6      145.95      136.79     43.71 o 
  10   6   6       29.32       64.46     45.60 o 
  11   6   6     6494.12     7030.94    179.27 o 
  12   6   6     1109.24      971.91     93.86 o 
  13   6   6      685.65      615.75     74.97 o 
  14   6   6      376.76      487.85    101.65 o 
 -14   7   6      431.13      396.52    136.67 o 
 -13   7   6      226.27      349.79     94.77 o 
 -12   7   6      783.57      536.63    103.01 o 
 -11   7   6      295.50      393.68     70.95 o 
 -10   7   6      510.31      617.42     98.33 o 
  -9   7   6     1744.30     1703.61    140.17 o 
  -8   7   6     1040.35     1057.77     82.40 o 
  -7   7   6     1574.31     1511.39     95.64 o 
  -6   7   6       39.47       69.35     42.59 o 
  -5   7   6     8031.51     7509.15    154.42 o 
  -4   7   6       76.69      153.23     35.77 o 
  -3   7   6    13611.26    13875.21    281.02 o 
  -2   7   6      193.87      253.99     42.59 o 
  -1   7   6     8608.70     8868.50    195.27 o 
   0   7   6        4.38      -14.28     39.16 o 
   1   7   6     9910.41     9687.11    210.92 o 
   2   7   6     1368.68     1437.79     81.53 o 
   3   7   6     2799.69     2622.74     99.66 o 
   4   7   6       90.36       50.62     40.34 o 
   5   7   6      374.16      450.79     78.63 o 
   6   7   6       15.74       49.21     55.88 o 
   7   7   6       64.03      105.87     65.33 o 
   8   7   6      261.31      189.97     74.82 o 
   9   7   6       36.80       12.68     49.51 o 
  10   7   6       87.31      -63.72     72.09 o 
  11   7   6      332.99      335.34     73.67 o 
  12   7   6      135.16      -28.00     54.79 o 
  13   7   6        5.31      -55.64     63.79 o 
  14   7   6      178.88      321.45    144.36 o 
 -13   8   6     1882.03     2182.80    256.01 o 
 -12   8   6       59.03       84.92     79.44 o 
 -11   8   6      772.38     1060.28    131.84 o 
 -10   8   6      551.80      630.64    102.59 o 
  -9   8   6     4192.63     4485.81    202.46 o 
  -8   8   6      690.60      715.51     99.36 o 
  -7   8   6     1952.23     1829.21    109.24 o 
  -6   8   6     1238.16     1232.37    121.25 o 
  -5   8   6     3382.32     3583.69    150.27 o 
  -4   8   6     1896.63     1711.69    101.24 o 
  -3   8   6     5878.21     6266.84    162.82 o 
  -2   8   6     7835.23     7597.51    184.31 o 
  -1   8   6     2915.66     3027.99    111.20 o 
   0   8   6     3920.79     3849.69    154.12 o 
   1   8   6     5705.93     5809.97    264.68 o 
   2   8   6     2234.31     2145.51    100.32 o 
   3   8   6     3640.28     3817.16    128.42 o 
   4   8   6      835.88      803.82     97.25 o 
   5   8   6     7505.91     7328.42    245.65 o 
   6   8   6     2775.04     3011.93    159.89 o 
   7   8   6     1881.37     1805.72    144.15 o 
   8   8   6       86.78      152.19     80.17 o 
   9   8   6     4485.71     4803.80    216.83 o 
  10   8   6       12.43       33.43     95.28 o 
  11   8   6       95.74      208.31     89.89 o 
  12   8   6        3.89       74.43     75.31 o 
 -12   9   6     1314.16     1632.28    225.21 o 
 -11   9   6        0.25      134.74    103.94 o 
 -10   9   6       59.48      -11.88    179.97 o 
  -9   9   6      647.96      713.67    141.48 o 
  -8   9   6      995.35     1143.17    181.90 o 
  -7   9   6      499.33      568.22     96.74 o 
  -6   9   6      134.68       -2.78     52.38 o 
  -5   9   6     1676.14     1891.27    113.13 o 
  -4   9   6      403.01      428.51     65.60 o 
  -3   9   6      358.84      405.43    103.94 o 
  -2   9   6       11.00       53.37     48.22 o 
  -1   9   6      989.83      964.72     78.26 o 
   0   9   6      640.54      723.76     74.63 o 
   1   9   6     1756.49     1739.54    139.86 o 
   2   9   6      321.16      326.12     61.75 o 
   3   9   6      606.25      626.26     93.17 o 
   4   9   6      517.55      514.41    147.25 o 
   5   9   6      546.75      397.85     88.47 o 
   6   9   6      990.70      955.56    114.96 o 
   7   9   6      579.28      617.85    102.59 o 
   8   9   6     1277.55     1254.36    409.03 o 
   9   9   6       66.58      215.84     90.92 o 
  10   9   6      791.13      694.16    121.14 o 
  11   9   6        7.68       -9.62    103.94 o 
 -10  10   6      504.35      165.54    119.34 o 
  -9  10   6     1722.70     1634.21    215.58 o 
  -8  10   6        5.98       16.93     72.81 o 
  -7  10   6      361.46      250.16     85.37 o 
  -6  10   6      900.28      881.17    115.09 o 
  -5  10   6      816.44      944.20     91.74 o 
  -4  10   6       70.23       47.65     58.18 o 
  -3  10   6      651.23      699.16     92.00 o 
  -2  10   6     1221.62     1499.58    126.23 o 
  -1  10   6     1798.46     1751.46    139.55 o 
   0  10   6      762.67      708.95     68.52 o 
   1  10   6     3584.33     3535.73    144.82 o 
   2  10   6     1069.93      943.85    111.39 o 
   3  10   6      505.27      439.05    198.26 o 
   4  10   6      103.15      234.96     82.34 o 
   5  10   6     3057.13     3243.06    211.74 o 
   6  10   6     1107.73      851.74    120.56 o 
   7  10   6      119.20       81.62     81.66 o 
   8  10   6       83.28       53.76     77.13 o 
   9  10   6     3372.61     3493.63    284.88 o 
  -7  11   6       58.22      105.87    103.94 o 
  -6  11   6       20.50      102.02    102.02 o 
  -5  11   6      116.31      125.12    107.79 o 
  -4  11   6      167.38      181.40     57.97 o 
  -3  11   6      220.95      233.97     71.02 o 
  -2  11   6        0.25      -62.63     64.55 o 
  -1  11   6       96.09       34.95     69.03 o 
   0  11   6      144.24      294.67     71.07 o 
   1  11   6      199.71      183.29     82.34 o 
   2  11   6      145.45      177.58     82.27 o 
   3  11   6       40.35      111.64     78.94 o 
   4  11   6      655.71      805.81    119.76 o 
   5  11   6       69.89       78.13     82.73 o 
   6  11   6      393.82      229.56     93.18 o 
 -17   0   7       12.11       13.47    115.49 o 
 -15   0   7     8150.84     8737.31    277.90 o 
 -13   0   7      650.60      613.38     84.17 o 
 -11   0   7     6564.50     6812.08    212.64 o 
  -9   0   7    13769.86    13926.61    327.72 o 
  -7   0   7      102.30       84.23     38.84 o 
  -5   0   7     3106.25     3096.45    103.80 o 
  -3   0   7     2415.48     2259.09     51.68 o 
  -1   0   7    15278.47    13076.05    208.64 o 
   1   0   7    15472.11    18559.67    249.46 o 
   3   0   7    51781.25    52376.17    771.42 o 
   5   0   7    15640.95    15858.81    444.64 o 
   7   0   7    38110.17    36308.08    697.16 o 
   9   0   7      933.86      893.14     76.99 o 
  11   0   7     8929.50     8282.69    386.90 o 
  13   0   7      818.21      973.98    171.31 o 
  15   0   7      495.84      733.37    175.16 o 
 -17   1   7      127.27      108.13    194.41 o 
 -16   1   7     2805.18     2600.02    187.15 o 
 -15   1   7      108.48      200.99     63.33 o 
 -14   1   7       14.64      -25.96     39.71 o 
 -13   1   7        6.99       -1.56     36.85 o 
 -12   1   7     5135.73     5088.34    133.64 o 
 -11   1   7      125.90      161.30     40.51 o 
 -10   1   7       71.32       61.52     33.37 o 
  -9   1   7      429.07      373.45     46.68 o 
  -8   1   7     1275.66     1337.55     62.14 o 
  -7   1   7    20204.05    20744.30    305.75 o 
  -6   1   7    18001.99    18324.16    268.93 o 
  -5   1   7      312.49      405.41     31.01 o 
  -4   1   7     7510.32     8368.65    108.36 o 
  -3   1   7     9132.68     9683.80    126.74 o 
  -2   1   7    28745.45    28787.86    438.96 o 
  -1   1   7       15.63       -3.52     14.84 o 
   0   1   7     4538.78     5355.71     76.46 o 
   1   1   7     1150.78      942.49     30.75 o 
   2   1   7    72456.73    72273.20    744.38 o 
   3   1   7      464.02      425.10     22.03 o 
   4   1   7       65.21       81.16     14.26 o 
   5   1   7      948.10      948.77     37.36 o 
   6   1   7    38073.78    36843.32    784.46 o 
   7   1   7       23.28       63.18     24.83 o 
   8   1   7     1063.60     1125.14     43.06 o 
   9   1   7     1830.04     1871.98     97.56 o 
  10   1   7    25378.65    24446.35    436.91 o 
  11   1   7      209.30      221.88     47.86 o 
  12   1   7       55.93      121.38     71.37 o 
  13   1   7       22.96      140.03     71.22 o 
  14   1   7     5830.77     5842.47    251.70 o 
  15   1   7      359.03      376.04    205.00 o 
  16   1   7      774.38      645.69    119.40 o 
 -17   2   7      157.59      151.19     88.72 o 
 -16   2   7        5.03        8.42     56.69 o 
 -15   2   7     3195.48     3328.60    144.11 o 
 -14   2   7      772.17      888.41    115.94 o 
 -13   2   7     1077.52     1289.88     86.19 o 
 -12   2   7      302.28      336.38     49.13 o 
 -11   2   7     8979.05     8967.67    181.27 o 
 -10   2   7     3811.50     3953.43    108.18 o 
  -9   2   7     2570.32     2402.09     79.94 o 
  -8   2   7     3517.45     3529.31    107.24 o 
  -7   2   7     5136.64     5177.48    109.76 o 
  -6   2   7    20350.69    20345.52    295.51 o 
  -5   2   7    11253.36    11617.22    161.43 o 
  -4   2   7    11105.78    12505.02    202.22 o 
  -3   2   7      185.96      269.64     18.34 o 
  -2   2   7    27744.15    27823.73    367.54 o 
  -1   2   7    41596.87    42827.73    635.27 o 
   0   2   7     6602.62     7360.51    145.14 o 
   1   2   7    10049.15    10651.22    180.71 o 
   2   2   7      185.30      110.77     22.99 o 
   3   2   7    28997.68    29374.16    387.51 o 
   4   2   7        1.58        5.96     16.30 o 
   5   2   7        3.90      -17.18     17.18 o 
   6   2   7       84.96       83.32     23.28 o 
   7   2   7    19863.81    19654.97    284.35 o 
   8   2   7       29.59       30.61     19.01 o 
   9   2   7     1447.25     1697.47    101.14 o 
  10   2   7        3.97      -33.38     39.63 o 
  11   2   7     1926.55     1875.51    100.60 o 
  12   2   7      902.80      928.24     80.61 o 
  13   2   7      470.93      385.71     92.43 o 
  14   2   7       32.06      119.08     80.17 o 
  15   2   7      275.13      287.55    157.84 o 
  16   2   7     1347.43     1415.42    319.53 o 
 -17   3   7      261.71      142.95     86.37 o 
 -16   3   7       41.22       81.18     83.56 o 
 -15   3   7      779.11      950.97    104.83 o 
 -14   3   7      121.45      191.66     60.67 o 
 -13   3   7       80.70      152.08     54.18 o 
 -12   3   7      892.97      955.72     70.83 o 
 -11   3   7     8542.33     8741.63    179.43 o 
 -10   3   7      395.07      401.38     60.57 o 
  -9   3   7      933.11      846.86     56.01 o 
  -8   3   7     3865.05     4010.83    100.21 o 
  -7   3   7    28975.56    28027.31    399.62 o 
  -6   3   7      388.34      337.44     32.93 o 
  -5   3   7     4240.54     4450.21     90.51 o 
  -4   3   7     1015.96     1042.50     38.82 o 
  -3   3   7    35297.86    36862.23    562.67 o 
  -2   3   7    22766.09    24701.68    335.10 o 
  -1   3   7    17759.54    18442.92    368.85 o 
   0   3   7     2550.43     2369.17     64.82 o 
   1   3   7     8760.62     8170.01    163.99 o 
   2   3   7    22251.43    21767.87    301.81 o 
   3   3   7     2364.07     2439.88     48.89 o 
   4   3   7     4584.50     4868.49    148.02 o 
   5   3   7      744.71      707.09     65.21 o 
   6   3   7    12958.63    13743.18    320.95 o 
   7   3   7     5352.77     5499.45    135.06 o 
   8   3   7     4790.45     4555.89    162.80 o 
   9   3   7     2932.90     2751.87    109.18 o 
  10   3   7     6070.35     5447.43    160.56 o 
  11   3   7     5598.61     5619.87    193.10 o 
  12   3   7      515.64      562.61     70.51 o 
  13   3   7       60.81       71.22     73.94 o 
  14   3   7     2140.08     1976.77    169.99 o 
  15   3   7     3558.59     3427.99    206.20 o 
 -17   4   7      823.97      640.98    148.21 o 
 -16   4   7       36.97      -69.35     69.35 o 
 -15   4   7      112.03       70.19     61.46 o 
 -14   4   7     4499.51     4363.42    162.45 o 
 -13   4   7     1938.21     1727.41    114.87 o 
 -12   4   7     1064.91      988.49     86.59 o 
 -11   4   7     1179.21     1325.28     76.69 o 
 -10   4   7    15260.72    14799.75    255.65 o 
  -9   4   7     2487.19     2463.33     84.66 o 
  -8   4   7     1909.35     1822.24     71.36 o 
  -7   4   7     5481.80     5533.06    114.40 o 
  -6   4   7    20691.39    20167.36    296.25 o 
  -5   4   7     1129.29     1106.16     51.86 o 
  -4   4   7      173.74      124.22     26.09 o 
  -3   4   7     8946.80     8731.46    171.33 o 
  -2   4   7    41298.18    40604.64    621.22 o 
  -1   4   7     5266.39     5468.34    234.15 o 
   0   4   7      565.21      596.66     43.23 o 
   1   4   7     4633.58     4446.93    122.90 o 
   2   4   7     7344.73     7382.88    146.51 o 
   3   4   7      225.68      256.62     29.23 o 
   4   4   7     1204.18      940.44     80.02 o 
   5   4   7     5809.60     5640.63    111.46 o 
   6   4   7     1419.37     1609.81    122.23 o 
   7   4   7     1728.45     1858.52    116.92 o 
   8   4   7      173.59      163.09     40.29 o 
   9   4   7      805.01      924.60     78.79 o 
  10   4   7       95.15      100.66     49.06 o 
  11   4   7        1.00      -42.61     42.61 o 
  12   4   7     1699.19     1695.04    136.38 o 
  13   4   7        8.34       21.34     42.34 o 
  14   4   7      353.70      273.74     95.01 o 
  15   4   7       81.14      183.15     94.34 o 
 -16   5   7       50.92       75.07     98.17 o 
 -15   5   7     1348.00     1430.90    150.12 o 
 -14   5   7      591.85      611.28    121.27 o 
 -13   5   7      903.57      919.01     90.95 o 
 -12   5   7      113.30      122.68     52.98 o 
 -11   5   7     7138.65     6587.58    188.24 o 
 -10   5   7     1311.55     1387.65     77.44 o 
  -9   5   7      711.65      678.86     55.84 o 
  -8   5   7     1701.76     1715.99     62.12 o 
  -7   5   7    12410.94    12488.47    208.26 o 
  -6   5   7     1173.00     1201.60     96.52 o 
  -5   5   7      998.75      967.07     53.56 o 
  -4   5   7     6900.22     7082.62    137.15 o 
  -3   5   7    11959.37    11531.91    218.42 o 
  -2   5   7       11.40      -24.75     24.75 o 
  -1   5   7      309.89      388.62     41.03 o 
   0   5   7     8496.54     8596.63    174.26 o 
   1   5   7    20176.10    19998.42    338.54 o 
   2   5   7      141.29       30.59     49.40 o 
   3   5   7      105.04       94.35     28.44 o 
   4   5   7    13508.61    13264.52    199.06 o 
   5   5   7    11246.06    11318.63    213.77 o 
   6   5   7      457.86      550.39     81.24 o 
   7   5   7     2795.85     2758.15    111.63 o 
   8   5   7    12560.65    11915.36    326.31 o 
   9   5   7     3548.49     3688.31    178.36 o 
  10   5   7      404.34      430.35     55.54 o 
  11   5   7     6308.96     6229.64    184.98 o 
  12   5   7     4111.20     3929.22    156.07 o 
  13   5   7      499.47      499.07     80.03 o 
  14   5   7       74.75       99.27     83.15 o 
 -15   6   7       47.22       57.75    102.02 o 
 -14   6   7     1872.14     1744.11    158.04 o 
 -13   6   7      360.92      476.09     97.55 o 
 -12   6   7      267.55      245.14     61.70 o 
 -11   6   7      294.67      398.15     64.15 o 
 -10   6   7     6210.53     6172.32    149.81 o 
  -9   6   7      119.87       72.06     37.02 o 
  -8   6   7      684.34      716.20     67.01 o 
  -7   6   7      599.43      637.01     49.66 o 
  -6   6   7     6989.00     6703.26    156.14 o 
  -5   6   7      712.57      746.92     56.68 o 
  -4   6   7     2893.89     2885.46     96.22 o 
  -3   6   7     9431.32     9080.04    190.40 o 
  -2   6   7     9734.45    10170.37    206.86 o 
  -1   6   7     3749.11     3790.57    137.35 o 
   0   6   7     1470.05     1523.32     72.52 o 
   1   6   7    10466.21    10501.61    211.37 o 
   2   6   7     6990.11     6888.23    186.88 o 
   3   6   7     3457.56     3634.63    128.45 o 
   4   6   7      365.33      372.13     43.85 o 
   5   6   7     4749.88     4835.91    202.11 o 
   6   6   7     1029.63     1094.00     86.95 o 
   7   6   7     3338.28     3056.62    120.91 o 
   8   6   7      377.01      446.36     66.25 o 
   9   6   7     4668.30     4922.13    165.64 o 
  10   6   7      205.93      233.43     61.09 o 
  11   6   7     1215.03     1272.67    104.76 o 
  12   6   7      985.31      978.59     99.96 o 
  13   6   7     1171.29     1224.91    111.49 o 
  14   6   7      100.05       50.15     74.53 o 
 -14   7   7      143.66      136.67    107.79 o 
 -13   7   7      326.00      297.00     94.81 o 
 -12   7   7      179.65      143.21    174.20 o 
 -11   7   7      588.53      528.21    101.65 o 
 -10   7   7     1776.10     1781.98    146.27 o 
  -9   7   7     1149.08     1170.93     89.17 o 
  -8   7   7       20.90       56.46     47.44 o 
  -7   7   7     1520.39     1647.31    100.64 o 
  -6   7   7      172.95      119.87     48.18 o 
  -5   7   7     2133.85     1975.60    134.19 o 
  -4   7   7      545.27      576.08     51.68 o 
  -3   7   7     3143.88     3223.52    108.25 o 
  -2   7   7     3318.30     3593.73    159.70 o 
  -1   7   7     5986.31     5948.37    175.25 o 
   0   7   7     7779.36     7557.39    177.62 o 
   1   7   7    10497.31    10278.31    218.45 o 
   2   7   7     9171.76     8950.32    238.71 o 
   3   7   7     5298.02     5070.14    140.06 o 
   4   7   7     4279.36     4214.16    145.79 o 
   5   7   7     5381.04     5355.72    200.07 o 
   6   7   7     2648.09     2746.24    149.00 o 
   7   7   7     5104.33     5037.35    199.23 o 
   8   7   7     3439.26     3711.51    153.89 o 
   9   7   7     2002.91     2035.94    125.85 o 
  10   7   7     1073.30     1124.96    103.51 o 
  11   7   7     1789.77     1954.38    133.64 o 
  12   7   7     1941.75     1999.19    138.41 o 
  13   7   7      990.14     1380.13    204.04 o 
 -13   8   7       42.95      177.09    121.27 o 
 -12   8   7     2613.09     2427.97    191.20 o 
 -11   8   7      532.82      490.19    102.77 o 
 -10   8   7      218.90       36.79     70.70 o 
  -9   8   7       43.39      -20.94     65.45 o 
  -8   8   7     4680.28     4579.12    156.66 o 
  -7   8   7        6.51       19.87     44.45 o 
  -6   8   7      547.85      515.75     68.05 o 
  -5   8   7      170.18      130.46     48.45 o 
  -4   8   7     1744.42     1785.90     83.39 o 
  -3   8   7     1587.16     1595.10    102.84 o 
  -2   8   7      740.89      851.38     71.38 o 
  -1   8   7     1879.25     1828.70    104.37 o 
   0   8   7     1765.10     1921.45     97.45 o 
   1   8   7     2162.77     2126.33     98.14 o 
   2   8   7      416.58      430.95     59.36 o 
   3   8   7     5900.13     5702.40    159.94 o 
   4   8   7     3773.28     3320.36    159.23 o 
   5   8   7      684.34      680.16     95.16 o 
   6   8   7      887.76      881.88    104.57 o 
   7   8   7     1771.94     2009.73    152.90 o 
   8   8   7      282.99      328.38     87.59 o 
   9   8   7      410.09      389.00    187.67 o 
  10   8   7      384.85      455.37    104.95 o 
  11   8   7      986.71      808.87    127.75 o 
  12   8   7       74.30       38.50    115.49 o 
 -11   9   7      168.15      161.69    121.27 o 
 -10   9   7        9.79       64.30     75.46 o 
  -9   9   7     2800.96     2943.34    186.52 o 
  -8   9   7       11.08      135.39     72.35 o 
  -7   9   7        2.23        4.76     48.44 o 
  -6   9   7      160.32      167.17     56.24 o 
  -5   9   7     3279.91     3460.80    137.68 o 
  -4   9   7       48.17       88.66     47.16 o 
  -3   9   7      142.61       74.13     58.10 o 
  -2   9   7     1224.17     1215.50     86.63 o 
  -1   9   7     4085.67     4038.74    136.47 o 
   0   9   7       79.84       99.00     42.06 o 
   1   9   7      549.05      578.18     88.30 o 
   2   9   7     3910.30     4002.04    143.03 o 
   3   9   7     8597.32     8627.62    532.23 o 
   4   9   7       46.76       20.06    103.94 o 
   5   9   7      201.13      214.34     72.90 o 
   6   9   7     1030.82      926.71    149.18 o 
   7   9   7     1923.82     1864.68    153.51 o 
   8   9   7       56.78      -22.40     72.81 o 
   9   9   7     1669.76     1591.75    155.66 o 
  10   9   7      852.89      848.76    256.01 o 
  11   9   7      143.22       86.62    123.19 o 
 -10  10   7       43.76       11.55     94.32 o 
  -9  10   7      247.07      456.19    140.52 o 
  -8  10   7     3275.85     3456.08    194.72 o 
  -7  10   7       56.79       82.24    108.75 o 
  -6  10   7       16.01       11.39     50.97 o 
  -5  10   7      392.75      506.90     74.75 o 
  -4  10   7     2272.29     2234.06    130.83 o 
  -3  10   7      588.88      597.80     77.65 o 
  -2  10   7      358.30      397.09    120.30 o 
  -1  10   7       90.93      118.16     57.97 o 
   0  10   7     3231.78     3273.75    140.58 o 
   1  10   7      132.93      165.61     60.13 o 
   2  10   7       46.27       73.79     67.28 o 
   3  10   7      249.15      175.16    104.91 o 
   4  10   7      708.29      750.44    151.10 o 
   5  10   7       76.54      -35.12     66.65 o 
   6  10   7       55.68      -16.69     91.43 o 
   7  10   7      327.95      375.46    126.08 o 
   8  10   7      142.86        2.18     81.12 o 
   9  10   7       19.27      -67.37    100.09 o 
  -7  11   7      247.83      157.84    117.42 o 
  -6  11   7      631.13      673.70    146.29 o 
  -5  11   7     2125.38     2185.05    163.97 o 
  -4  11   7      627.23      664.46     89.48 o 
  -3  11   7      127.14      150.39     55.16 o 
  -2  11   7        4.48       13.57     76.03 o 
  -1  11   7     3172.87     3063.26    285.56 o 
   0  11   7     1045.97     1117.53    100.59 o 
   1  11   7        8.08       12.19     56.48 o 
   2  11   7       17.46      -64.55     94.32 o 
   3  11   7     1700.53     1796.07    157.17 o 
   4  11   7      567.76      674.84    110.99 o 
   5  11   7      471.25      521.60    186.71 o 
   6  11   7      298.48      155.80     89.08 o 
 -18   0   8     1041.96      939.33    194.41 o 
 -16   0   8     1337.70     1135.67    190.56 o 
 -14   0   8     4979.32     4929.67    196.77 o 
 -12   0   8     7544.33     7599.88    237.25 o 
 -10   0   8     7647.81     7475.29    219.10 o 
  -8   0   8     1820.86     1846.11    110.68 o 
  -6   0   8      990.12      975.40    108.75 o 
  -4   0   8    62785.66    63870.47    945.71 o 
  -2   0   8     1690.54     1619.25     54.82 o 
   0   0   8    39083.88    43280.24    554.57 o 
   2   0   8      503.27      374.01     28.58 o 
   4   0   8     2053.31     2079.22     66.61 o 
   6   0   8    16595.65    15895.81    551.47 o 
   8   0   8     4285.33     4456.03    135.97 o 
  10   0   8    14524.26    14403.76    542.81 o 
  12   0   8       37.84       42.35     92.39 o 
  14   0   8     8966.50     8979.49    448.49 o 
  16   0   8      112.55      177.09    125.12 o 
 -17   1   8       35.74       77.09     84.59 o 
 -16   1   8      185.23      298.58     73.49 o 
 -15   1   8     9663.08    10222.55    259.53 o 
 -14   1   8       50.52       81.51     43.96 o 
 -13   1   8      234.44      259.67     47.73 o 
 -12   1   8      920.54      981.75     68.52 o 
 -11   1   8    12823.64    13099.54    234.06 o 
 -10   1   8      155.60      170.81     37.06 o 
  -9   1   8       36.47       59.28     31.70 o 
  -8   1   8      101.15       38.32     27.69 o 
  -7   1   8    17964.57    17054.46    300.77 o 
  -6   1   8     6919.48     6929.54    127.83 o 
  -5   1   8     7023.92     7752.17    118.60 o 
  -4   1   8     4581.68     5101.69     81.03 o 
  -3   1   8    18711.96    19365.48    234.13 o 
  -2   1   8     9815.71    10794.58    232.06 o 
  -1   1   8     1160.04     1150.31     35.06 o 
   0   1   8    17127.10    17481.38    193.75 o 
   1   1   8    65364.88    68368.27    736.60 o 
   2   1   8       20.68       29.89     13.92 o 
   3   1   8    28152.51    27324.57    325.66 o 
   4   1   8     1054.73     1010.54     32.66 o 
   5   1   8     7587.62     7507.50    109.92 o 
   6   1   8     1170.13     1011.97     59.60 o 
   7   1   8    20690.62    20948.29    352.66 o 
   8   1   8      518.02      617.03     74.46 o 
   9   1   8      533.98      546.58     64.37 o 
  10   1   8     1327.44     1284.33     82.76 o 
  11   1   8     9411.36     9475.28    300.12 o 
  12   1   8      124.51      137.95     73.46 o 
  13   1   8       91.26       16.73     67.52 o 
  14   1   8      481.50      539.00    106.68 o 
  15   1   8     3335.21     3718.22    210.92 o 
  16   1   8       17.40      -58.22     76.82 o 
 -17   2   8        1.59       -3.85    121.27 o 
 -16   2   8      472.75      589.22     85.51 o 
 -15   2   8      156.51      135.16     60.45 o 
 -14   2   8     1465.36     1560.73    109.17 o 
 -13   2   8      277.84      324.06     51.39 o 
 -12   2   8      660.47      732.52     96.68 o 
 -11   2   8       83.45      129.20     40.78 o 
 -10   2   8     2568.93     2654.28     88.99 o 
  -9   2   8      130.81      151.43     34.27 o 
  -8   2   8     7222.59     7404.50    144.86 o 
  -7   2   8     6840.87     6746.01    154.32 o 
  -6   2   8      159.67      148.80     23.66 o 
  -5   2   8     6757.17     6861.50    108.26 o 
  -4   2   8     6035.12     5739.81     89.17 o 
  -3   2   8    23737.44    24807.96    335.40 o 
  -2   2   8     1129.88     1034.13     37.74 o 
  -1   2   8    23119.94    23839.89    367.17 o 
   0   2   8     4164.00     4489.96    109.06 o 
   1   2   8    13683.72    13412.69    191.82 o 
   2   2   8     7105.24     7266.73    105.16 o 
   3   2   8     2963.86     2779.61     58.26 o 
   4   2   8      201.12      194.97     29.17 o 
   5   2   8    15021.63    14367.43    218.00 o 
   6   2   8     5561.12     5563.08    109.67 o 
   7   2   8     2130.74     2064.44     72.79 o 
   8   2   8        1.72       25.38     22.05 o 
   9   2   8     5861.14     5801.49    143.36 o 
  10   2   8     6480.27     6335.22    210.40 o 
  11   2   8       42.47        2.41     52.74 o 
  12   2   8      684.67      729.80    103.96 o 
  13   2   8     1487.33     1608.05    147.67 o 
  14   2   8     4421.46     4590.66    293.54 o 
  15   2   8        0.73      115.06     80.93 o 
 -17   3   8      340.09      491.29    106.06 o 
 -16   3   8      564.54      615.07    109.02 o 
 -15   3   8     1038.13     1105.18    130.59 o 
 -14   3   8      292.59      258.39     96.98 o 
 -13   3   8     1506.43     1474.72    104.10 o 
 -12   3   8      771.81      699.36     62.89 o 
 -11   3   8    13596.46    13028.28    237.27 o 
 -10   3   8     4415.07     4164.39    112.50 o 
  -9   3   8     1537.49     1556.38     70.24 o 
  -8   3   8      598.18      503.00     54.91 o 
  -7   3   8    17854.78    17998.18    244.65 o 
  -6   3   8    34865.64    34449.07    473.47 o 
  -5   3   8     1967.07     1815.62     54.55 o 
  -4   3   8     2286.64     2609.85     58.90 o 
  -3   3   8     9885.30    10255.06    160.42 o 
  -2   3   8    21243.65    21448.34    296.50 o 
  -1   3   8    32324.52    34390.79    525.97 o 
   0   3   8     2949.96     2865.19     73.44 o 
   1   3   8     4797.60     4602.29    108.34 o 
   2   3   8    45121.59    45074.60    591.25 o 
   3   3   8    12218.08    11704.80    179.82 o 
   4   3   8     3462.80     3315.99     75.70 o 
   5   3   8     5195.82     5308.35    103.35 o 
   6   3   8    14490.32    14277.43    248.67 o 
   7   3   8     3338.01     3095.24     82.57 o 
   8   3   8      518.24      596.53    132.82 o 
   9   3   8     5812.52     5835.93    162.61 o 
  10   3   8     7728.88     7484.75    257.49 o 
  11   3   8      781.65      787.29    115.69 o 
  12   3   8       39.78       44.42     48.32 o 
  13   3   8       93.81       73.87     74.92 o 
  14   3   8     1860.55     1787.72    164.54 o 
  15   3   8      972.66     1221.76    151.10 o 
 -16   4   8      299.25      329.40     99.44 o 
 -15   4   8        2.86       41.56     71.22 o 
 -14   4   8      150.17      136.65     61.04 o 
 -13   4   8      291.89      340.13     66.68 o 
 -12   4   8      341.91      299.06     49.87 o 
 -11   4   8     1278.82     1372.57     78.66 o 
 -10   4   8      310.07      293.49     44.74 o 
  -9   4   8     1183.65     1047.05     63.33 o 
  -8   4   8      567.17      631.17     61.90 o 
  -7   4   8     6289.36     6159.04    124.13 o 
  -6   4   8      123.25       85.82     31.04 o 
  -5   4   8     4871.18     4949.19    107.23 o 
  -4   4   8       70.71      129.17     27.15 o 
  -3   4   8     8956.19     8605.85    172.40 o 
  -2   4   8     3719.43     3888.73    101.82 o 
  -1   4   8    15525.24    15889.95    274.10 o 
   0   4   8      817.95      665.71     38.48 o 
   1   4   8    24916.28    21936.87   2997.01 o 
   2   4   8     2378.73     2650.56     99.35 o 
   3   4   8     6557.46     6630.03    121.62 o 
   4   4   8     3988.97     4027.77     94.34 o 
   5   4   8    29134.25    28109.48    577.43 o 
   6   4   8      974.86     1113.43    250.23 o 
   7   4   8     1273.32     1360.49    112.60 o 
   8   4   8     6333.36     6303.77    171.42 o 
   9   4   8    11707.42    11168.11    252.41 o 
  10   4   8       71.73        7.49     47.66 o 
  11   4   8        3.41      -26.79     42.61 o 
  12   4   8      468.75      528.05     74.98 o 
  13   4   8     1703.73     1842.33    195.37 o 
  14   4   8      270.77      237.68     93.89 o 
  15   4   8      141.56      230.18     99.25 o 
 -16   5   8      875.16     1020.18    182.86 o 
 -15   5   8       61.63       99.24     83.69 o 
 -14   5   8     1675.98     1922.35    161.64 o 
 -13   5   8     2613.60     2411.06    172.38 o 
 -12   5   8     1251.55     1305.10    100.23 o 
 -11   5   8      432.08      439.29     54.88 o 
 -10   5   8     8255.68     8171.17    173.72 o 
  -9   5   8     4850.76     4994.79    125.44 o 
  -8   5   8     2824.28     2956.56     78.92 o 
  -7   5   8     1354.60     1322.81     60.65 o 
  -6   5   8    20323.52    20369.25    355.47 o 
  -5   5   8     8612.33     8734.33    162.24 o 
  -4   5   8     6036.50     6105.56    142.58 o 
  -3   5   8     1436.83     1588.21     73.45 o 
  -2   5   8    17902.27    17478.59    305.92 o 
  -1   5   8     4047.41     4125.90    110.42 o 
   0   5   8     1038.48      881.64     48.20 o 
   1   5   8       35.48       28.67     25.11 o 
   2   5   8    31492.38    21163.88    635.21 o 
   3   5   8     2018.63     1884.09     84.92 o 
   4   5   8     4820.70     4827.33    117.69 o 
   5   5   8     3816.14     3762.30    156.72 o 
   6   5   8    20246.20    20476.67    460.29 o 
   7   5   8        6.19       -1.91     36.73 o 
   8   5   8       62.47       34.00     45.57 o 
   9   5   8     2053.27     2079.98    160.42 o 
  10   5   8     4872.56     4759.69    162.13 o 
  11   5   8      145.57      113.02     53.05 o 
  12   5   8      311.64      268.00     67.91 o 
  13   5   8     1228.28     1209.79    142.68 o 
  14   5   8      738.69      874.81    132.90 o 
 -15   6   8       13.20      111.64    109.72 o 
 -14   6   8     1557.25     1611.37    156.36 o 
 -13   6   8      112.89      101.14     78.63 o 
 -12   6   8     1007.45     1151.92    128.36 o 
 -11   6   8      223.58      144.91     79.88 o 
 -10   6   8     3396.67     3558.96    113.78 o 
  -9   6   8        3.11       -4.70     34.27 o 
  -8   6   8     6128.34     5924.94    165.18 o 
  -7   6   8      321.77      334.85     42.62 o 
  -6   6   8     3227.56     3180.93     93.58 o 
  -5   6   8       39.09       36.17     32.78 o 
  -4   6   8     1596.14     1602.13     76.21 o 
  -3   6   8     3157.05     3158.48    101.32 o 
  -2   6   8      166.48      275.68     43.64 o 
  -1   6   8      356.69      459.57     49.11 o 
   0   6   8      674.91      830.31     51.64 o 
   1   6   8    11258.35    11233.48    223.51 o 
   2   6   8      159.63       55.55     32.28 o 
   3   6   8       87.49       76.66     29.57 o 
   4   6   8     3924.27     4015.21    114.42 o 
   5   6   8    11532.55    11417.76    303.49 o 
   6   6   8        4.01       42.05     42.53 o 
   7   6   8      232.25      200.37     53.49 o 
   8   6   8     3905.40     3952.78    174.01 o 
   9   6   8     2354.89     2480.56    128.53 o 
  10   6   8      489.28      441.16     72.12 o 
  11   6   8      701.08      597.95     82.95 o 
  12   6   8     1606.37     1681.03    131.88 o 
  13   6   8      929.90     1139.07    126.69 o 
  14   6   8      481.73      563.99    152.06 o 
 -14   7   8     1261.06     1018.25    186.71 o 
 -13   7   8      546.40      542.46    110.77 o 
 -12   7   8     1688.37     1834.02    176.13 o 
 -11   7   8     1595.94     1775.10    194.41 o 
 -10   7   8     3824.35     3888.51    231.95 o 
  -9   7   8     5238.41     5091.35    222.74 o 
  -8   7   8     3448.04     3626.87    133.71 o 
  -7   7   8     2479.39     2663.71    112.65 o 
  -6   7   8     2378.62     2510.79    107.75 o 
  -5   7   8     3117.06     3301.67     99.97 o 
  -4   7   8     4325.58     4436.64    115.27 o 
  -3   7   8      102.33      119.90     60.93 o 
  -2   7   8     3716.71     3688.03    118.24 o 
  -1   7   8      874.67      774.01     78.99 o 
   0   7   8     9022.02     9041.15    200.61 o 
   1   7   8      366.41      437.56     53.25 o 
   2   7   8     5593.91     5500.50    146.38 o 
   3   7   8     1662.12     1605.48     87.21 o 
   4   7   8     6698.13     6549.96    330.11 o 
   5   7   8        6.51      -11.67     52.72 o 
   6   7   8     1997.71     2047.45    141.38 o 
   7   7   8      137.72      145.78     71.18 o 
   8   7   8     2082.30     1953.32    118.84 o 
   9   7   8     2158.68     2140.49    172.85 o 
  10   7   8      976.06     1008.72     96.16 o 
  11   7   8      249.28      215.80     69.38 o 
  12   7   8      736.85      764.80     97.61 o 
  13   7   8     1388.18     1668.86    215.58 o 
 -13   8   8       23.52      -61.60     94.32 o 
 -12   8   8      510.04      706.81    117.02 o 
 -11   8   8      221.97      110.98     78.80 o 
 -10   8   8     2138.99     2100.96    164.62 o 
  -9   8   8      179.11      107.41    107.79 o 
  -8   8   8      884.93      849.87    112.73 o 
  -7   8   8       52.51      100.59     51.71 o 
  -6   8   8     2386.96     2294.75    114.23 o 
  -5   8   8      735.49      875.13     78.62 o 
  -4   8   8     2766.53     2828.43     97.68 o 
  -3   8   8      470.20      634.81     64.71 o 
  -2   8   8      389.71      405.83     56.01 o 
  -1   8   8     3739.53     3476.19    120.08 o 
   0   8   8      104.45       42.10     61.96 o 
   1   8   8      799.55      827.48     72.08 o 
   2   8   8      156.87      168.19     49.79 o 
   3   8   8     7999.19     8181.33    286.44 o 
   4   8   8        1.24       -3.61     54.24 o 
   5   8   8       21.70       66.41     59.89 o 
   6   8   8      622.83      506.66     99.13 o 
   7   8   8     3356.45     3208.91    172.28 o 
   8   8   8      192.33      157.84     80.57 o 
   9   8   8      291.72      209.17     82.71 o 
  10   8   8      136.13      137.03     85.09 o 
  11   8   8     1059.87     1129.22    136.43 o 
  12   8   8      501.26      531.26    152.06 o 
 -11   9   8      860.70      933.56    177.09 o 
 -10   9   8       82.48      108.32     78.07 o 
  -9   9   8      191.00      194.31     79.99 o 
  -8   9   8     2726.23     2889.79    337.81 o 
  -7   9   8     1336.53     1630.33    112.07 o 
  -6   9   8      860.85      868.07     86.12 o 
  -5   9   8      253.57      292.66     61.10 o 
  -4   9   8     3910.74     4284.06    150.77 o 
  -3   9   8      784.56      676.19     90.50 o 
  -2   9   8     1613.74     1542.20     97.41 o 
  -1   9   8      267.79      334.70     49.86 o 
   0   9   8     7940.44     7885.63    182.13 o 
   1   9   8      805.33      846.86     79.82 o 
   2   9   8       33.87       72.37     92.83 o 
   3   9   8      637.29      670.85     96.61 o 
   4   9   8     9775.88     9588.21    499.50 o 
   5   9   8        0.08      -26.36     61.38 o 
   6   9   8       31.45      -31.11     79.88 o 
   7   9   8      417.81      517.23    100.03 o 
   8   9   8     2993.42     2965.91    264.67 o 
   9   9   8       49.71       86.81     80.11 o 
  10   9   8      155.51      110.07    224.25 o 
  -9  10   8      192.73      194.41    109.72 o 
  -8  10   8       51.13      -19.25     94.32 o 
  -7  10   8      368.68      455.34     94.81 o 
  -6  10   8        0.03        1.62     52.82 o 
  -5  10   8     1659.86     1553.35    112.59 o 
  -4  10   8       95.19       64.97     79.29 o 
  -3  10   8      226.94      148.37     67.89 o 
  -2  10   8       25.57      -30.17     57.35 o 
  -1  10   8     2407.29     2590.78    141.97 o 
   0  10   8      956.13     1039.07     87.41 o 
   1  10   8      657.34      683.86     67.92 o 
   2  10   8      144.31       24.74     68.72 o 
   3  10   8     3528.50     3709.59    188.51 o 
   4  10   8       65.86       88.14     70.74 o 
   5  10   8      850.51      773.60    111.58 o 
   6  10   8      421.25      534.45    101.40 o 
   7  10   8     2002.99     1980.42    165.63 o 
   8  10   8       40.38       23.02     80.93 o 
  -6  11   8        6.38       57.75    103.94 o 
  -5  11   8     1089.54     1194.24    128.97 o 
  -4  11   8     3129.94     3228.02    176.94 o 
  -3  11   8      773.39      716.63     88.42 o 
  -2  11   8       35.05        5.00     70.98 o 
  -1  11   8      265.26      400.41     93.23 o 
   0  11   8     3574.25     4155.93    206.47 o 
   1  11   8      924.24      859.86    121.91 o 
   2  11   8        0.39      -52.91     52.91 o 
   3  11   8       20.31       43.22     74.82 o 
   4  11   8     2615.39     2925.10    248.31 o 
   5  11   8      255.84      260.68     95.16 o 
   6  11   8       31.12      -61.96    147.25 o 
 -17   0   9      886.39     1041.35    186.71 o 
 -15   0   9     3452.60     3319.09    168.53 o 
 -13   0   9        4.00      -25.64     62.56 o 
 -11   0   9     8665.03     8649.45    250.65 o 
  -9   0   9      787.21      800.66     77.01 o 
  -7   0   9    23187.54    22729.39    468.89 o 
  -5   0   9     2632.92     2750.21    322.41 o 
  -3   0   9   112868.69   114747.69   2043.64 o 
  -1   0   9        0.36       38.50     15.42 o 
   1   0   9    95076.57    98901.92   1432.21 o 
   3   0   9      310.01      246.86     27.38 o 
   5   0   9    27932.99    27211.70    526.36 o 
   7   0   9     1101.52     1066.31     66.36 o 
   9   0   9     3524.15     3743.75    127.01 o 
  11   0   9     7220.96     6879.46    352.25 o 
  13   0   9     1900.03     2280.96    246.38 o 
  15   0   9     3793.28     3514.80    286.80 o 
 -17   1   9       61.71       64.22     81.33 o 
 -16   1   9      336.37      456.61     78.37 o 
 -15   1   9      280.47      362.34     70.57 o 
 -14   1   9     4243.76     4129.12    163.64 o 
 -13   1   9      155.94      216.24     47.60 o 
 -12   1   9      264.28      257.96     46.94 o 
 -11   1   9     1430.47     1477.31     77.49 o 
 -10   1   9     9060.42     9045.78    176.83 o 
  -9   1   9       88.91      157.81     34.88 o 
  -8   1   9     2013.66     1924.89     70.37 o 
  -7   1   9     1440.27     1287.18     77.00 o 
  -6   1   9    14571.47    13366.91    512.13 o 
  -5   1   9       74.10      153.96     22.32 o 
  -4   1   9    10002.52     9641.54    131.41 o 
  -3   1   9      757.28      822.60     24.51 o 
  -1   1   9     7174.56     7913.27    230.02 o 
   0   1   9    18864.12    18976.45    210.24 o 
   1   1   9     1644.60     1773.12     39.08 o 
   2   1   9    19822.18    20727.66    253.21 o 
   3   1   9     1083.22     1073.41     51.69 o 
   4   1   9     2600.71     2861.66     70.90 o 
   5   1   9      617.16      541.63     35.92 o 
   6   1   9     3039.55     2855.60     65.96 o 
   7   1   9      341.94      234.74     61.99 o 
   8   1   9      651.78      609.08     44.06 o 
   9   1   9      121.17      130.79     44.44 o 
  10   1   9      381.26      387.02     54.85 o 
  11   1   9     1024.03     1187.51    118.95 o 
  12   1   9      118.24       85.15     69.06 o 
  13   1   9      953.44     1055.09    122.90 o 
  14   1   9     1290.97     1402.34    179.97 o 
  15   1   9      339.76      346.71    100.03 o 
 -17   2   9      362.23      391.89     97.99 o 
 -16   2   9     1104.74      990.26    124.97 o 
 -15   2   9     1622.90     1663.99    121.38 o 
 -14   2   9      352.38      342.18     85.16 o 
 -13   2   9      148.86      148.81     45.10 o 
 -12   2   9     5718.06     5722.45    143.86 o 
 -11   2   9     5833.00     5859.70    140.55 o 
 -10   2   9      127.74      115.82     37.52 o 
  -9   2   9     1001.30      983.51     66.40 o 
  -8   2   9     9232.41     9169.28    167.97 o 
  -7   2   9    21273.18    20864.28    360.39 o 
  -6   2   9     1970.58     2002.36     55.12 o 
  -5   2   9     1573.28     1656.46     51.33 o 
  -4   2   9      347.89      559.45     26.76 o 
  -3   2   9    96392.09    97709.65   1229.98 o 
  -2   2   9      814.40      916.60     32.47 o 
  -1   2   9     1986.01     1827.61     70.08 o 
   0   2   9     4282.60     4649.57     81.30 o 
   1   2   9    84827.50    88121.90   1115.55 o 
   2   2   9    20747.78    21085.90    432.86 o 
   3   2   9     1314.23     1349.85     38.07 o 
   4   2   9      741.74      924.84     30.66 o 
   5   2   9    31017.18    31047.72    427.60 o 
   6   2   9     5707.71     5130.96    105.97 o 
   7   2   9     3670.09     3581.42     87.66 o 
   8   2   9        2.93      -18.55     20.31 o 
   9   2   9    10284.79    10072.33    224.67 o 
  10   2   9    11560.70    10657.89    239.85 o 
  11   2   9     2601.26     2466.29    217.45 o 
  12   2   9     1796.29     1651.55    202.11 o 
  13   2   9     1438.72     1533.83    147.89 o 
  14   2   9     3473.35     3285.68    247.35 o 
  15   2   9     2000.05     2131.02    182.97 o 
 -17   3   9      273.06      323.04    101.21 o 
 -16   3   9      295.74      320.77     92.07 o 
 -15   3   9     2412.27     2274.75    167.40 o 
 -14   3   9      652.88      734.93     84.07 o 
 -13   3   9     1588.86     1727.31    163.92 o 
 -12   3   9      796.73      815.44     65.88 o 
 -11   3   9     2239.92     2390.20    161.56 o 
 -10   3   9      635.20      724.20     56.32 o 
  -9   3   9      449.43      431.61     45.40 o 
  -8   3   9      231.35      268.78     36.93 o 
  -7   3   9     8856.13     8564.42    250.16 o 
  -6   3   9     4443.13     4739.93     99.52 o 
  -5   3   9     3492.25     3555.09     72.90 o 
  -4   3   9      271.04      363.78     34.03 o 
  -3   3   9       14.13       30.04     18.26 o 
  -2   3   9     3985.55     4348.65     84.85 o 
  -1   3   9     4448.73     4960.20    106.16 o 
   0   3   9       90.07      231.24     37.30 o 
   1   3   9    10475.75    10502.32    164.19 o 
   2   3   9      755.16      778.27     37.99 o 
   3   3   9     2448.18     2479.53     62.70 o 
   4   3   9      881.72     1001.59     42.41 o 
   5   3   9    13900.49    13082.38    205.62 o 
   6   3   9      122.86       83.04     24.03 o 
   7   3   9     4442.41     4278.30    104.96 o 
   8   3   9     2726.66     2595.27    153.99 o 
   9   3   9     5873.29     5753.70    162.93 o 
  10   3   9       91.21      123.85     61.55 o 
  11   3   9     4996.05     5261.04    163.87 o 
  12   3   9      596.88      593.93    158.80 o 
  13   3   9     3011.86     2923.88    188.46 o 
  14   3   9      133.86      167.46     94.32 o 
  15   3   9     1033.02      956.79    136.74 o 
 -16   4   9     2541.12     2535.45    289.69 o 
 -15   4   9       38.02      139.03     82.77 o 
 -14   4   9      137.50       -2.42     70.67 o 
 -13   4   9     2143.49     2266.86    123.39 o 
 -12   4   9     6732.08     6724.47    162.10 o 
 -11   4   9     3307.06     3473.86    118.08 o 
 -10   4   9      708.94      706.23     57.99 o 
  -9   4   9     3853.69     3918.51    161.42 o 
  -8   4   9    10898.61    10570.68    191.65 o 
  -7   4   9     5900.24     6294.96    127.25 o 
  -6   4   9     1763.39      977.83     76.99 o 
  -5   4   9     3361.56     3101.29     83.25 o 
  -4   4   9    15627.27    15877.38    245.48 o 
  -3   4   9      427.68      525.31     44.65 o 
  -2   4   9    21973.28    22162.45    464.03 o 
  -1   4   9    22094.03    22259.92    315.57 o 
   0   4   9     1119.83     1021.26     45.37 o 
   1   4   9      819.63      928.43     54.36 o 
   2   4   9     7050.17     7304.12    147.84 o 
   3   4   9    19907.31    21285.84    307.83 o 
   4   4   9      637.90      622.08     36.69 o 
   5   4   9     7113.60     6939.60    202.46 o 
   6   4   9    30936.56    31868.11    653.23 o 
   7   4   9     4829.07     4821.49    173.75 o 
   8   4   9       46.89       66.03     44.65 o 
   9   4   9     2669.02     2517.65    112.13 o 
  10   4   9    14413.56    13692.95    298.14 o 
  11   4   9      180.77      252.43     57.19 o 
  12   4   9        6.97      -30.68     50.87 o 
  13   4   9     1763.77     1674.31    225.21 o 
  14   4   9     4105.83     4443.17    234.00 o 
 -16   5   9      229.49      306.05    125.12 o 
 -15   5   9     1983.81     1974.46    496.61 o 
 -14   5   9      297.62      324.88    106.83 o 
 -13   5   9       98.67      -27.82     68.42 o 
 -12   5   9     1938.93     1859.00    149.70 o 
 -11   5   9     1228.05     1298.01     79.56 o 
 -10   5   9       32.96       53.46     36.65 o 
  -9   5   9      280.26      367.46     45.92 o 
  -8   5   9     3511.36     3404.03     85.93 o 
  -7   5   9     3656.99     3597.96    110.59 o 
  -6   5   9       60.05      112.41     31.84 o 
  -5   5   9     1885.45     1996.50     72.73 o 
  -4   5   9     7000.33     6990.16    158.83 o 
  -3   5   9     1399.50     1498.93     71.72 o 
  -2   5   9     5118.05     5219.40    205.27 o 
  -1   5   9      148.12      168.89     40.71 o 
   0   5   9     3170.86     2832.56     76.90 o 
   1   5   9     6108.87     5839.25    188.64 o 
   2   5   9     5013.44     4778.15    243.50 o 
   3   5   9     2644.98     2836.26     86.82 o 
   4   5   9      842.06      943.39     84.09 o 
   5   5   9     6382.76     6016.30    192.50 o 
   6   5   9     1490.50     1498.00    111.99 o 
   7   5   9     1789.92     1831.54    102.37 o 
   8   5   9      147.86       81.51     46.86 o 
   9   5   9     2413.49     2254.93    162.64 o 
  10   5   9        2.66       46.08     47.69 o 
  11   5   9      756.87      815.65     85.42 o 
  12   5   9        4.33        2.20     54.40 o 
  13   5   9      966.32     1072.61    104.66 o 
  14   5   9       11.87      100.36     86.82 o 
 -15   6   9       60.71      113.57    113.57 o 
 -14   6   9      358.80      408.07     99.89 o 
 -13   6   9     1244.85     1292.52    138.51 o 
 -12   6   9     2446.81     2340.93    169.99 o 
 -11   6   9      218.30      302.20     84.39 o 
 -10   6   9     3770.56     3915.17    161.52 o 
  -9   6   9     3225.96     3242.97    123.68 o 
  -8   6   9     6331.91     6029.67    169.66 o 
  -7   6   9     2422.44     2431.02     84.21 o 
  -6   6   9     1501.45     1472.68     71.18 o 
  -5   6   9    11823.17    11525.24    206.50 o 
  -4   6   9     9513.12     9418.10    204.68 o 
  -3   6   9     5894.79     6080.80    150.88 o 
  -2   6   9     4085.62     3926.19    115.14 o 
  -1   6   9     7087.88     7208.99    199.54 o 
   0   6   9     4925.48     5009.27    128.30 o 
   1   6   9     3242.87     3131.26    116.46 o 
   2   6   9    16718.18    16867.79    373.42 o 
   3   6   9     7701.40     7302.59    194.48 o 
   4   6   9     2120.77     2016.51     82.41 o 
   5   6   9      678.56      755.94    148.21 o 
   6   6   9    19697.62    19381.34    374.30 o 
   7   6   9     4598.25     4199.39    145.58 o 
   8   6   9      348.67      359.28     96.93 o 
   9   6   9       12.45      -43.24     43.24 o 
  10   6   9     4905.60     4861.35    273.38 o 
  11   6   9     1816.79     1603.60    117.30 o 
  12   6   9      984.49      998.48    100.66 o 
  13   6   9      118.35      169.71     78.57 o 
 -14   7   9       83.51      184.79    125.12 o 
 -13   7   9      543.90      694.64    116.45 o 
 -12   7   9      193.49      231.85     84.59 o 
 -11   7   9     1252.09     1346.16    135.38 o 
 -10   7   9     1517.74     1472.54    135.78 o 
  -9   7   9     1013.29      814.52     80.38 o 
  -8   7   9     5079.82     5139.25    162.08 o 
  -7   7   9      176.03      121.93     49.37 o 
  -6   7   9     5952.28     6121.80    150.31 o 
  -5   7   9       46.45       75.90     35.88 o 
  -4   7   9    10924.39    11238.47    311.43 o 
  -3   7   9      854.68      859.96     67.56 o 
  -2   7   9     4561.30     4378.41    150.78 o 
  -1   7   9      442.30      365.18     41.77 o 
   0   7   9     4655.68     4387.74    112.77 o 
   1   7   9      660.70      671.97     59.36 o 
   2   7   9     3468.88     3545.79    158.75 o 
   3   7   9       49.74       10.94     35.97 o 
   4   7   9     1284.34     1436.03    115.60 o 
   5   7   9      436.68      452.78     79.20 o 
   6   7   9     1750.50     1790.87    132.57 o 
   7   7   9       38.15      -42.03     84.69 o 
   8   7   9     1073.82     1100.57    118.04 o 
   9   7   9      257.09      248.77     64.00 o 
  10   7   9       90.57       17.72     55.22 o 
  11   7   9      169.03      159.09     72.75 o 
  12   7   9       15.61      108.25     66.69 o 
  13   7   9      256.47      152.06    127.04 o 
 -13   8   9      214.95      275.26    136.67 o 
 -12   8   9      699.01      703.39    118.11 o 
 -11   8   9      499.22      339.49     91.10 o 
 -10   8   9     1127.85     1288.59    141.48 o 
  -9   8   9     1291.06     1388.65    135.30 o 
  -8   8   9     1211.68     1279.12     98.18 o 
  -7   8   9     3402.62     3380.03    134.12 o 
  -6   8   9     4781.95     4587.14    154.10 o 
  -5   8   9     2623.37     2517.42    117.00 o 
  -4   8   9     1963.34     1969.10     86.43 o 
  -3   8   9     7070.83     6899.40    177.55 o 
  -2   8   9     4897.87     4821.12    144.01 o 
  -1   8   9      288.01      300.90     45.13 o 
   0   8   9     7202.62     7164.07    156.75 o 
   1   8   9     1229.03     1159.27     80.58 o 
   2   8   9     1439.87     1492.20     86.35 o 
   3   8   9      435.47      478.11     80.84 o 
   4   8   9     8870.04     8390.25    405.18 o 
   5   8   9     1315.24     1270.69    116.96 o 
   6   8   9      751.37      757.76    102.43 o 
   7   8   9      595.74      665.78    100.85 o 
   8   8   9     4418.94     4181.26    196.50 o 
   9   8   9      192.65      103.39     89.51 o 
  10   8   9      606.43      442.87     99.87 o 
  11   8   9       13.50      -49.43    118.38 o 
  12   8   9     1412.59     1499.47    207.89 o 
 -11   9   9       64.10       50.05    105.87 o 
 -10   9   9      578.70      676.70    258.89 o 
  -9   9   9       93.91       69.04     70.76 o 
  -8   9   9      246.93      108.19     78.25 o 
  -7   9   9        2.65       67.46     55.94 o 
  -6   9   9      604.72      713.02    100.91 o 
  -5   9   9       95.17      165.03     55.77 o 
  -4   9   9      162.07      231.15     57.72 o 
  -3   9   9        1.19       55.93     44.99 o 
  -2   9   9     1417.71     1383.15     93.59 o 
  -1   9   9       47.75        9.38     40.29 o 
   0   9   9     1045.25     1109.04     75.05 o 
   1   9   9     1094.35     1117.76     74.81 o 
   2   9   9      124.32      284.67    169.39 o 
   3   9   9      180.56      150.84     68.64 o 
   4   9   9      340.38      498.52     88.77 o 
   5   9   9     2339.89     1951.60    149.03 o 
   6   9   9      210.45      230.00     79.54 o 
   7   9   9      959.33      868.60    117.73 o 
   8   9   9       39.03       50.45     95.28 o 
   9   9   9       61.61       53.88     85.62 o 
  10   9   9        4.85      -78.07     78.07 o 
  -9  10   9      241.01      248.31    127.04 o 
  -8  10   9       69.96      211.74    115.49 o 
  -7  10   9      119.99       99.94     76.30 o 
  -6  10   9     1582.05     1634.49    118.10 o 
  -5  10   9      318.01      363.85     73.51 o 
  -4  10   9     1041.30     1242.62    130.92 o 
  -3  10   9      921.48      946.52    110.62 o 
  -2  10   9     3263.16     3497.12    168.63 o 
  -1  10   9       49.21       78.72     45.26 o 
   0  10   9     2904.33     2957.24    136.41 o 
   1  10   9     1215.37      908.68    116.63 o 
   2  10   9      164.57      122.10     68.64 o 
   3  10   9       58.53      226.00     78.25 o 
   4  10   9     4093.74     4083.63    197.34 o 
   5  10   9     1015.98      982.55    122.41 o 
   6  10   9       83.49      -64.59     70.42 o 
   7  10   9      487.74      373.59    100.25 o 
   8  10   9     3198.88     3303.04    230.02 o 
  -6  11   9       10.35      113.57    111.64 o 
  -5  11   9       52.33      -31.09     71.98 o 
  -4  11   9      169.95      277.33    122.23 o 
  -3  11   9       92.37      148.21    119.34 o 
  -2  11   9       38.17      -14.75     55.27 o 
  -1  11   9        0.25       57.43     74.53 o 
   0  11   9      119.12      261.78    128.97 o 
   1  11   9      515.79      384.66     91.16 o 
   2  11   9       57.14       26.45     65.67 o 
   3  11   9      130.32      163.90     82.73 o 
   4  11   9        0.82       75.74    115.49 o 
   5  11   9      708.24      733.57    121.04 o 
 -16   0  10     3678.64     3843.95    286.80 o 
 -14   0  10     1545.04     1496.56    194.41 o 
 -12   0  10     2633.94     2550.96    137.74 o 
 -10   0  10     1580.06     1569.69    108.66 o 
  -8   0  10     1843.66     1817.05     95.95 o 
  -6   0  10    10125.86     9951.96    236.54 o 
  -4   0  10     3711.92     3765.53    101.06 o 
   0   0  10     6237.59     6417.78    117.20 o 
   2   0  10    75928.23    79282.25   1419.69 o 
   4   0  10     6243.95     6827.44    222.32 o 
   6   0  10    23757.06    23393.06    381.48 o 
   8   0  10      812.28      842.24     64.28 o 
  10   0  10     6467.83     6371.30    325.30 o 
  12   0  10      896.66     1033.65    167.46 o 
  14   0  10     2049.71     2240.54    256.01 o 
 -17   1  10      770.17      721.82    177.09 o 
 -16   1  10       67.90      186.68     67.86 o 
 -15   1  10       28.07      -32.55     43.73 o 
 -14   1  10       35.79       32.39     42.48 o 
 -13   1  10     1028.61     1088.47     75.42 o 
 -12   1  10     2529.78     2558.20     96.12 o 
 -11   1  10      166.81      175.02     41.98 o 
 -10   1  10     1461.03     1263.30     69.08 o 
  -9   1  10     2374.44     2252.48     80.37 o 
  -8   1  10     2176.77     2124.07     74.32 o 
  -7   1  10    10307.35    10242.17    205.14 o 
  -6   1  10     5356.02     5383.93    127.17 o 
  -5   1  10     6866.74     7074.55    112.55 o 
  -4   1  10      678.61      639.46     27.63 o 
  -3   1  10    40830.50    39430.88   1183.27 o 
  -1   1  10        1.52       26.55      8.00 o 
   0   1  10      771.56      563.65     24.13 o 
   1   1  10    69385.25    68902.73   1599.53 o 
   2   1  10      456.95      419.98     24.68 o 
   3   1  10     3788.14     3783.19     63.86 o 
   4   1  10      570.34      489.43     31.98 o 
   5   1  10    38770.99    37795.93    690.05 o 
   6   1  10     2542.62     2408.12     99.39 o 
   7   1  10       86.82       53.93     18.84 o 
   8   1  10     1701.14     1761.29     68.06 o 
   9   1  10    26627.09    25973.12    385.91 o 
  10   1  10     1102.78     1265.74    100.98 o 
  11   1  10     1316.18     1021.75    115.60 o 
  12   1  10      846.74      685.16    105.32 o 
  13   1  10     8052.38     8184.93    298.04 o 
  14   1  10     1253.92     1190.62    151.10 o 
  15   1  10      598.84      665.09    118.32 o 
 -17   2  10       19.05      -52.17     70.70 o 
 -16   2  10     2323.74     2221.77    208.85 o 
 -15   2  10     1067.46     1307.50    180.94 o 
 -14   2  10      491.89      598.76     63.87 o 
 -13   2  10       12.14      -23.37     39.06 o 
 -12   2  10     2718.85     2512.62    131.41 o 
 -11   2  10     9605.37     9751.57    273.38 o 
 -10   2  10     2992.55     3006.83     95.10 o 
  -9   2  10     1853.14     1887.54     74.16 o 
  -8   2  10     4746.50     4888.45    112.18 o 
  -7   2  10    17740.10    16570.85    522.58 o 
  -6   2  10     7842.22     7710.61    124.07 o 
  -5   2  10      662.54      666.16     31.54 o 
  -4   2  10     2474.14     2231.05     53.72 o 
  -3   2  10     8196.43     7742.33    168.65 o 
  -2   2  10    36397.91    38276.88    718.65 o 
  -1   2  10      674.04     1096.95     59.84 o 
   0   2  10     1848.76     1892.60     40.28 o 
   1   2  10     3925.12     3933.89     70.97 o 
   2   2  10    20461.13    20325.18    232.69 o 
   3   2  10      138.99      193.70     29.06 o 
   4   2  10     1128.07     1098.68     36.64 o 
   5   2  10     6646.09     7264.99    132.71 o 
   6   2  10     7618.23     7121.69    133.25 o 
   7   2  10      384.68      421.10     36.77 o 
   8   2  10     2241.97     2289.25     73.53 o 
   9   2  10      119.53      115.46     45.06 o 
  10   2  10     3388.62     3138.80    120.65 o 
  11   2  10     2407.65     2554.30    173.34 o 
  12   2  10      611.07      773.86    131.85 o 
  13   2  10     1258.24     1120.03    143.40 o 
  14   2  10      360.62      539.83    114.53 o 
  15   2  10     1571.69     1611.91    207.89 o 
 -17   3  10       96.86       68.22     84.08 o 
 -16   3  10      906.36     1125.67    131.09 o 
 -15   3  10       72.48      -31.43     69.80 o 
 -14   3  10      320.41      253.76    122.23 o 
 -13   3  10     1488.79     1414.99     98.01 o 
 -12   3  10     5192.84     5329.73    140.86 o 
 -11   3  10      114.96      126.16     49.18 o 
 -10   3  10     5389.95     5141.93    127.80 o 
  -9   3  10     1433.09     1392.33     67.30 o 
  -8   3  10    16847.27    16476.64    264.12 o 
  -7   3  10    10090.75    10569.32    212.72 o 
  -6   3  10     5412.89     5434.73    108.79 o 
  -5   3  10     1413.51     1387.19     65.89 o 
  -4   3  10    15923.53    15988.62    213.59 o 
  -3   3  10    12211.95    13318.46    260.05 o 
  -2   3  10     6657.99     6792.04    101.35 o 
  -1   3  10     5913.11     6091.59    122.86 o 
   0   3  10    20815.20    19566.12    321.28 o 
   1   3  10     8698.57     8128.90    136.48 o 
   2   3  10     2981.98     3063.53     72.27 o 
   3   3  10     5515.68     5704.68    106.43 o 
   4   3  10    20988.48    21707.81    272.72 o 
   5   3  10     6731.99     6754.38    156.14 o 
   6   3  10     2258.36     2400.07     98.35 o 
   7   3  10     3724.14     3795.04    329.15 o 
   8   3  10     1991.38     1825.14     95.37 o 
   9   3  10     7275.59     6830.22    181.53 o 
  10   3  10     4192.55     3824.15    169.10 o 
  11   3  10      324.98      342.84     78.09 o 
  12   3  10      218.69      280.57     85.06 o 
  13   3  10     1934.31     2009.42    169.99 o 
  14   3  10     4014.30     3987.01    217.06 o 
  15   3  10      754.08      818.94    131.84 o 
 -16   4  10      439.76      301.56     97.56 o 
 -15   4  10     2592.51     2585.17    184.73 o 
 -14   4  10      374.17      208.14     86.23 o 
 -13   4  10       97.33      -19.72     65.08 o 
 -12   4  10     2586.34     2699.53    119.26 o 
 -11   4  10    10567.90    10714.96    247.49 o 
 -10   4  10     1813.47     1938.37     85.97 o 
  -9   4  10       80.75      121.60     36.10 o 
  -8   4  10      931.08      988.03     49.90 o 
  -7   4  10    18983.96    18083.92    277.99 o 
  -6   4  10     3627.06     3975.00    180.53 o 
  -5   4  10     3283.43     3411.46     90.04 o 
  -4   4  10     3016.03     2824.08    106.09 o 
  -3   4  10    19921.78    19642.34    335.55 o 
  -2   4  10      962.71      924.55     56.84 o 
  -1   4  10      789.26      866.03     43.25 o 
   0   4  10      236.87      211.19     30.76 o 
   1   4  10    10043.91    10149.96    198.54 o 
   2   4  10      162.38      182.63     29.04 o 
   3   4  10       47.07       39.95     21.08 o 
   4   4  10    11149.45    11601.48    187.44 o 
   5   4  10     1577.55     1620.48    105.75 o 
   6   4  10       68.90       62.16     27.54 o 
   7   4  10     1820.02     1837.29    111.46 o 
   8   4  10      332.03      328.08     55.22 o 
   9   4  10      171.54      136.41     48.86 o 
  10   4  10       39.01      -36.47     42.75 o 
  11   4  10     2003.07     2233.09    125.98 o 
  12   4  10      305.57      411.23     72.73 o 
  13   4  10      409.52      401.33    175.16 o 
  14   4  10       42.01       82.89     83.70 o 
 -16   5  10     1283.68     1099.10    188.64 o 
 -15   5  10      842.92      844.17    125.69 o 
 -14   5  10       91.43        5.86    215.58 o 
 -13   5  10       23.75      -50.77     64.07 o 
 -12   5  10     3806.23     3453.93    180.78 o 
 -11   5  10     1620.21     1564.14    102.75 o 
 -10   5  10        3.49       10.39     34.37 o 
  -9   5  10     1109.93     1165.70     69.68 o 
  -8   5  10     5041.08     5001.28    106.73 o 
  -7   5  10       80.99      105.04     33.55 o 
  -6   5  10     1115.11     1153.27     63.34 o 
  -5   5  10     1296.37     1295.10     72.24 o 
  -4   5  10    22486.57    22194.93    381.31 o 
  -3   5  10     1488.53     1464.76     71.63 o 
  -2   5  10      458.43      408.58     46.35 o 
  -1   5  10    12490.64    12823.06    207.41 o 
   0   5  10    28531.86    28680.35    404.07 o 
   1   5  10      365.30      464.12     44.36 o 
   2   5  10      678.18      654.06     48.68 o 
   3   5  10    14345.49    13693.59    568.45 o 
   4   5  10     4946.69     4864.66    119.55 o 
   5   5  10        2.11      -21.85     21.85 o 
   6   5  10     8048.49     8039.70    195.37 o 
   7   5  10     7065.90     6715.31    179.93 o 
   8   5  10     2308.99     2244.34    152.45 o 
   9   5  10        1.57      -27.22     44.28 o 
  10   5  10     5624.22     5706.59    198.57 o 
  11   5  10     1606.36     1837.23    120.09 o 
  12   5  10      233.92      199.59     63.64 o 
  13   5  10       88.92        2.78     78.57 o 
  14   5  10     1916.38     2219.37    275.26 o 
 -15   6  10     1931.84     1811.30    229.06 o 
 -14   6  10      720.41      646.29    115.09 o 
 -13   6  10      678.81      460.28    104.38 o 
 -12   6  10        2.77       72.18     70.76 o 
 -11   6  10     4126.95     4107.26    253.12 o 
 -10   6  10     1588.81     1719.40    107.54 o 
  -9   6  10     1534.06     1686.35    103.04 o 
  -8   6  10     2990.60     3196.83    123.18 o 
  -7   6  10     4079.06     3931.22    108.97 o 
  -6   6  10        2.96      -18.47     30.63 o 
  -5   6  10     1864.98     1985.25     78.22 o 
  -4   6  10     3819.96     3679.65    115.27 o 
  -3   6  10    14291.02    14515.10    276.95 o 
  -2   6  10     4515.31     4169.71    131.46 o 
  -1   6  10      123.61       80.08     29.78 o 
   0   6  10     4201.86     4240.41    140.30 o 
   1   6  10     3222.36     2982.54     96.34 o 
   2   6  10     3583.21     3694.30    128.25 o 
   3   6  10      175.76      226.17     40.01 o 
   4   6  10     2731.43     2455.10    127.26 o 
   5   6  10     2227.14     2130.37    123.04 o 
   6   6  10     1417.40     1344.42     91.01 o 
   7   6  10     1323.33     1177.42     87.99 o 
   8   6  10     7447.37     7202.32    216.99 o 
   9   6  10       17.71       23.19     47.35 o 
  10   6  10     1042.19     1083.78    114.35 o 
  11   6  10      734.67      604.54     86.05 o 
  12   6  10     1394.04     1422.21    118.65 o 
  13   6  10       60.54       68.53     64.93 o 
 -14   7  10      144.55      179.01    121.27 o 
 -13   7  10      280.13      278.22     88.80 o 
 -12   7  10      185.31      208.55     85.78 o 
 -11   7  10      239.13      189.79     76.77 o 
 -10   7  10     1071.01     1152.18     93.49 o 
  -9   7  10       45.55       34.42     47.84 o 
  -8   7  10     2255.26     2348.86    116.16 o 
  -7   7  10     1996.92     1912.68    148.21 o 
  -6   7  10     3736.74     3710.93    110.55 o 
  -5   7  10     1063.96     1168.77     69.66 o 
  -4   7  10     1166.67     1257.31     82.03 o 
  -3   7  10     3360.37     3692.96    121.60 o 
  -2   7  10     3512.66     3605.86    120.15 o 
  -1   7  10     3202.79     3205.09     95.14 o 
   0   7  10     4429.27     4417.85    112.59 o 
   1   7  10      919.19      973.29     60.60 o 
   2   7  10     7601.28     7373.71    175.22 o 
   3   7  10     5715.68     5292.12    188.48 o 
   4   7  10     2288.98     2311.47    412.88 o 
   5   7  10     1660.06     1670.22    127.26 o 
   6   7  10     5863.69     5855.81    261.78 o 
   7   7  10     3931.25     4076.47    180.25 o 
   8   7  10     2611.57     2925.44    166.82 o 
   9   7  10     3756.49     3459.50    257.58 o 
  10   7  10     1312.98     1482.15    115.58 o 
  11   7  10     2506.69     2614.68    176.20 o 
  12   7  10     1302.09     1317.45    118.88 o 
  13   7  10      750.11      800.74    167.46 o 
 -13   8  10     1142.85     1031.73    190.56 o 
 -12   8  10      190.08      231.00     96.18 o 
 -11   8  10      553.96      511.55    101.39 o 
 -10   8  10       27.27       22.55     65.86 o 
  -9   8  10     2551.39     2719.68    136.35 o 
  -8   8  10       35.59      -10.32     50.36 o 
  -7   8  10     1021.26     1034.08    102.64 o 
  -6   8  10      769.46      742.52     78.08 o 
  -5   8  10     3237.35     3403.95    131.95 o 
  -4   8  10      640.40      651.95     68.74 o 
  -3   8  10       93.03      192.13     50.14 o 
  -2   8  10     3935.36     3989.73    131.99 o 
  -1   8  10     6466.23     6353.77    146.35 o 
   0   8  10      472.14      605.90     55.55 o 
   1   8  10      291.12      178.39     40.12 o 
   2   8  10     1532.86     1541.05     86.59 o 
   3   8  10     3552.30     3274.48    157.87 o 
   4   8  10     2269.02     2044.81    142.23 o 
   5   8  10       66.96       98.17     69.42 o 
   6   8  10     1140.16     1139.98    235.80 o 
   7   8  10      233.37      213.56     76.30 o 
   8   8  10     1527.87     1436.84    297.39 o 
   9   8  10      281.75      180.63     81.75 o 
  10   8  10     1253.34     1202.24    135.11 o 
  11   8  10        1.01      -74.06     74.06 o 
  12   8  10      658.43      631.36    161.69 o 
 -11   9  10        3.81      -86.62     88.54 o 
 -10   9  10      967.91     1002.16    130.68 o 
  -9   9  10      239.35      365.87     97.14 o 
  -8   9  10        5.03      -15.84     50.54 o 
  -7   9  10      443.86      438.36    105.83 o 
  -6   9  10     4808.30     4823.02    167.42 o 
  -5   9  10       43.33       45.23     48.56 o 
  -4   9  10        0.71      -45.02     45.37 o 
  -3   9  10      514.19      494.49     64.79 o 
  -2   9  10     5698.13     5557.52    142.68 o 
  -1   9  10       88.62        9.31     46.77 o 
   0   9  10       32.80       10.30     42.98 o 
   1   9  10     3163.91     3116.16    107.55 o 
   2   9  10     2680.44     2526.93    121.39 o 
   3   9  10      258.65      380.91    102.02 o 
   4   9  10     1086.49     1071.14    128.97 o 
   5   9  10     1730.94     1844.78    260.82 o 
   6   9  10      258.60      370.70    133.78 o 
   7   9  10      482.42      322.61     88.21 o 
   8   9  10     2269.11     2282.54    320.49 o 
   9   9  10     1235.32     1176.76    139.22 o 
  10   9  10      457.32      254.16    100.28 o 
  -9  10  10     1122.83     1597.64    227.13 o 
  -8  10  10      363.96      227.13    117.42 o 
  -7  10  10       57.64       24.48     74.28 o 
  -6  10  10      120.39       31.30     60.01 o 
  -5  10  10     3453.31     3545.58    150.83 o 
  -4  10  10      814.35      762.05     84.10 o 
  -3  10  10      131.63      109.87     67.89 o 
  -2  10  10      203.57      258.08     76.77 o 
  -1  10  10     4262.47     4845.51    214.90 o 
   0  10  10       34.31       52.09     45.30 o 
   1  10  10      189.23      173.26     61.04 o 
   2  10  10      854.20      595.25     94.26 o 
   3  10  10      817.21      991.68    116.22 o 
   4  10  10       80.77       76.03     76.22 o 
   5  10  10      499.46      495.36    101.34 o 
   6  10  10      482.35      251.75    158.80 o 
   7  10  10        0.62       65.41     83.70 o 
   8  10  10       27.13      -45.44     78.57 o 
  -6  11  10     1720.04     2323.31    252.16 o 
  -5  11  10      673.20      671.03    109.51 o 
  -4  11  10        2.65       -2.21     69.26 o 
  -3  11  10       17.18      -62.12     67.28 o 
  -2  11  10     2332.66     2304.07    165.78 o 
  -1  11  10      730.57      619.89    103.20 o 
   0  11  10        3.55      -88.54     88.54 o 
   1  11  10      367.98      330.93     87.69 o 
   2  11  10     1069.82     1204.03    279.11 o 
   3  11  10      245.27      392.83     95.25 o 
   4  11  10      282.39      161.69    115.49 o 
   5  11  10      200.26      245.01     94.23 o 
 -15   0  11     1085.31     1190.84    120.56 o 
 -13   0  11     1221.44     1412.27    118.81 o 
 -11   0  11      594.18      630.32     81.93 o 
  -9   0  11     3679.71     3773.30    145.64 o 
  -7   0  11     4820.26     5054.69    229.06 o 
  -5   0  11    21689.97    21674.55    435.03 o 
  -3   0  11     2863.92     2888.19     82.33 o 
  -1   0  11     6520.36     6607.53    617.88 o 
   1   0  11     1534.66     1612.91     65.75 o 
   3   0  11      160.04      195.09     27.74 o 
   5   0  11    43945.77    45909.32    699.40 o 
   7   0  11      422.03      500.53     43.08 o 
   9   0  11    15738.81    15525.95    565.91 o 
  11   0  11      304.33      279.11    115.49 o 
  13   0  11     9562.39    10103.61    483.14 o 
  15   0  11        9.56      136.67    127.04 o 
 -17   1  11       70.81      128.97    123.19 o 
 -16   1  11     3885.59     4450.92    206.40 o 
 -15   1  11        1.55      100.79     48.81 o 
 -14   1  11       55.21       44.14     42.53 o 
 -13   1  11      409.79      378.56     55.45 o 
 -12   1  11     9245.49     9706.99    228.65 o 
 -11   1  11     2144.00     2167.09     87.57 o 
 -10   1  11       17.96       25.32     33.38 o 
  -9   1  11     1134.66     1073.39     62.50 o 
  -8   1  11    25623.27    24869.27    366.41 o 
  -7   1  11      760.30      690.32     51.75 o 
  -6   1  11     4468.80     4082.51    148.39 o 
  -5   1  11     1233.63     1159.39     56.91 o 
  -4   1  11    45244.67    46032.79    540.62 o 
  -3   1  11     1748.40     1736.69     85.62 o 
  -2   1  11     7462.60     7571.66    132.55 o 
  -1   1  11      459.70      367.68     18.85 o 
   0   1  11    44965.61    45264.67    525.90 o 
   1   1  11     8277.47     7981.52    241.99 o 
   2   1  11    31399.21    31608.27    424.46 o 
   3   1  11      216.55      181.37     20.99 o 
   4   1  11      906.61      863.28     42.52 o 
   5   1  11    14769.50    15067.57    228.61 o 
   6   1  11    18529.84    18051.99    300.02 o 
   7   1  11      416.13      437.69     29.14 o 
   8   1  11        1.17      -25.60     25.60 o 
   9   1  11     2978.29     2939.83     90.24 o 
  10   1  11    12013.66    12073.22    347.74 o 
  11   1  11        0.78      108.65     68.90 o 
  12   1  11       85.35       65.55     72.10 o 
  13   1  11        5.21        6.71    105.87 o 
  14   1  11     6025.58     5855.14    255.88 o 
  15   1  11       98.36      120.75     86.42 o 
 -17   2  11      118.45      123.81    167.46 o 
 -16   2  11      155.31       72.16    113.57 o 
 -15   2  11     1740.48     1771.18    185.75 o 
 -14   2  11       10.82      -26.86     47.86 o 
 -13   2  11     1409.68     1341.65     83.11 o 
 -12   2  11      262.11      361.44     52.05 o 
 -11   2  11     2069.61     2047.23     90.59 o 
 -10   2  11     4462.26     4375.68    116.44 o 
  -9   2  11     4619.93     4406.59    111.59 o 
  -8   2  11     5294.29     5235.57    117.82 o 
  -7   2  11      519.24      561.54     42.28 o 
  -6   2  11     8920.44     8992.02    138.96 o 
  -5   2  11     2292.30     2159.60     47.05 o 
  -4   2  11     7706.60     7009.67    102.60 o 
  -3   2  11      172.55      105.99     29.21 o 
  -2   2  11     3238.41     3331.12    113.60 o 
  -1   2  11     6781.07     7448.25    138.23 o 
   0   2  11     7262.43     5745.63    156.12 o 
   1   2  11        4.40       32.93     18.79 o 
   2   2  11     1611.44     1577.92     42.47 o 
   3   2  11      808.52      820.70     33.17 o 
   4   2  11    18500.33    18478.48    218.51 o 
   5   2  11     1611.01     1481.63     40.29 o 
   6   2  11     7718.48     7733.39    153.71 o 
   7   2  11       10.78       19.27     23.80 o 
   8   2  11     4662.02     4825.59    139.65 o 
   9   2  11     8979.92     8903.82    210.59 o 
  10   2  11        4.20       27.08     45.41 o 
  11   2  11      369.59      410.53     88.47 o 
  12   2  11     1292.05     1292.72    132.28 o 
  13   2  11     4395.13     4302.76    218.45 o 
  14   2  11      154.95      163.39     86.02 o 
  15   2  11        4.65       -8.58     76.69 o 
 -17   3  11     1028.76      962.29    133.08 o 
 -16   3  11     1231.54     1470.02    149.75 o 
 -15   3  11      903.11      863.36    342.63 o 
 -14   3  11      600.77      569.19    101.40 o 
 -13   3  11     1608.40     1788.15    111.41 o 
 -12   3  11     7572.90     7549.01    172.06 o 
 -11   3  11     4151.96     4367.48    121.32 o 
 -10   3  11     1772.58     2062.22     81.26 o 
  -9   3  11       59.56       76.75     31.46 o 
  -8   3  11     6587.60     6723.59    139.39 o 
  -7   3  11    13221.98     6261.58    221.36 o 
  -6   3  11     8757.05     8834.13    153.40 o 
  -5   3  11     4990.08     5119.59    112.36 o 
  -4   3  11     8059.33     7979.10    123.83 o 
  -3   3  11    14223.90    14174.16    212.91 o 
  -2   3  11     9824.60    10074.93    138.52 o 
  -1   3  11     1618.07     1429.02     53.66 o 
   0   3  11    13799.89    13731.16    240.58 o 
   1   3  11    63351.05    64114.27    826.09 o 
   2   3  11     2340.78     2189.07     61.40 o 
   3   3  11      222.24      251.53     22.06 o 
   4   3  11     8708.03     9170.50    134.47 o 
   5   3  11    28847.18    27934.53    396.69 o 
   6   3  11     4546.48     4466.60    114.47 o 
   7   3  11      580.35      672.30     93.34 o 
   8   3  11     1884.50     1803.97     95.82 o 
   9   3  11     7196.64     6961.73    184.39 o 
  10   3  11     2866.27     2696.44    118.68 o 
  11   3  11      236.66      192.36     75.80 o 
  12   3  11       10.11       81.14     69.30 o 
  13   3  11      548.82      711.32    116.08 o 
  14   3  11     1207.60     1316.29    149.03 o 
 -16   4  11        1.57       -6.70     77.55 o 
 -15   4  11        0.45       14.65    111.64 o 
 -14   4  11        7.51      -39.01     65.66 o 
 -13   4  11       84.31      194.82     64.33 o 
 -12   4  11       32.55       63.69     64.92 o 
 -11   4  11        5.50      101.01     48.78 o 
 -10   4  11     3757.23     3872.93    111.10 o 
  -9   4  11       46.03       18.99     32.22 o 
  -8   4  11      557.58      616.11     42.57 o 
  -7   4  11      666.40      707.50     46.74 o 
  -6   4  11     7432.36     7209.69    165.39 o 
  -5   4  11      261.94      288.70     36.09 o 
  -4   4  11    17804.50    17405.59    309.22 o 
  -3   4  11     3002.63     2877.55     93.72 o 
  -2   4  11     5499.26     5327.50    106.17 o 
  -1   4  11      209.75      194.10     27.14 o 
   0   4  11    30803.37    31042.69    489.90 o 
   1   4  11      478.87      442.98     43.84 o 
   2   4  11     3662.81     3605.31     85.12 o 
   3   4  11     4104.01     4068.89    119.74 o 
   4   4  11    15786.09    15276.50    239.77 o 
   5   4  11      479.01      514.65     65.16 o 
   6   4  11      801.50      825.95     68.98 o 
   7   4  11     5860.46     5522.58    154.44 o 
   8   4  11     1846.44     1691.86     99.33 o 
   9   4  11      288.52      283.67     56.18 o 
  10   4  11       57.20        4.49     44.41 o 
  11   4  11       79.89      220.69     57.55 o 
  12   4  11     1628.47     1646.50    114.71 o 
  13   4  11      268.52       91.64     83.04 o 
  14   4  11      223.29      227.74     94.23 o 
 -16   5  11        0.61       19.25    111.64 o 
 -15   5  11     1652.99     1987.54    175.05 o 
 -14   5  11     1408.57     1420.86    225.21 o 
 -13   5  11     1478.37     1497.63    234.83 o 
 -12   5  11      119.14      201.40     61.31 o 
 -11   5  11     2368.83     2199.62    116.95 o 
 -10   5  11     6096.50     5749.96    170.61 o 
  -9   5  11     1520.71     1465.06    123.91 o 
  -8   5  11      707.28      741.43     48.28 o 
  -7   5  11    10302.96    10435.84    194.90 o 
  -6   5  11     5319.79     5663.63    129.53 o 
  -5   5  11      104.23      102.44     33.50 o 
  -4   5  11       12.90       50.36     33.09 o 
  -3   5  11    21699.29    21372.36    370.01 o 
  -2   5  11     3202.16     3355.86    103.98 o 
  -1   5  11       45.88       29.60     27.51 o 
   0   5  11      673.91      686.97     50.54 o 
   1   5  11    36259.73    36138.37    571.59 o 
   2   5  11     1511.95     1395.16     59.63 o 
   3   5  11        1.99       -9.14     23.57 o 
   4   5  11     3891.49     3673.50    145.62 o 
   5   5  11    15225.93    13968.92    377.52 o 
   6   5  11        6.29      -24.78     79.91 o 
   7   5  11     1352.60     1313.15     89.80 o 
   8   5  11     3421.71     3150.52    125.11 o 
   9   5  11     3553.06     3563.98    160.36 o 
  10   5  11        7.16       45.89     71.16 o 
  11   5  11      104.00       41.96     52.61 o 
  12   5  11     1442.92     1415.90    111.89 o 
  13   5  11     1658.30     1849.69    170.13 o 
 -15   6  11     1245.17     1039.43    182.86 o 
 -14   6  11       80.56      -14.78     77.54 o 
 -13   6  11      875.36      764.93    115.60 o 
 -12   6  11       28.60       -4.52     66.65 o 
 -11   6  11     1500.33     1230.34     96.88 o 
 -10   6  11      139.39      140.99     64.54 o 
  -9   6  11     3987.27     4076.53    151.91 o 
  -8   6  11      284.53      298.27     64.46 o 
  -7   6  11     1138.36     1087.83     67.37 o 
  -6   6  11        3.92       13.38     32.87 o 
  -5   6  11      155.70      212.25     41.25 o 
  -4   6  11     1435.11     1437.00     82.67 o 
  -3   6  11     1682.63     1739.15     83.71 o 
  -2   6  11      130.98      166.25     42.32 o 
  -1   6  11       34.11       48.16     28.89 o 
   0   6  11    11112.79    10840.54    191.29 o 
   1   6  11     4105.10     3993.39    156.69 o 
   2   6  11      156.21      113.99     30.18 o 
   3   6  11     1293.57     1327.64     93.79 o 
   4   6  11     6215.69     6065.66    237.72 o 
   5   6  11      135.67      152.14     65.92 o 
   6   6  11      372.52      336.88     58.80 o 
   7   6  11      835.04      847.32    113.97 o 
   8   6  11     2624.61     2441.37    118.27 o 
   9   6  11      986.95      986.38     90.54 o 
  10   6  11      637.48      686.01     83.79 o 
  11   6  11     2107.48     2088.39    132.68 o 
  12   6  11      938.97      808.95     95.09 o 
  13   6  11      569.69      511.65    193.45 o 
 -14   7  11     1630.62     1453.27    221.36 o 
 -13   7  11     1053.52     1032.70    134.56 o 
 -12   7  11      990.06      903.87    123.29 o 
 -11   7  11     2670.40     2586.73    233.87 o 
 -10   7  11     2816.70     2803.65    129.05 o 
  -9   7  11     4680.67     4907.51    163.29 o 
  -8   7  11     1709.86     1892.95    113.02 o 
  -7   7  11     3838.03     4004.93    142.25 o 
  -6   7  11      916.20      965.32     80.01 o 
  -5   7  11     3459.68     3302.83    104.09 o 
  -4   7  11     1265.29     1447.24     87.75 o 
  -3   7  11     6736.18     6761.77    172.32 o 
  -2   7  11     1069.74      954.79     73.00 o 
  -1   7  11     4236.78     4277.41    112.29 o 
   0   7  11      446.07      485.60     47.88 o 
   1   7  11     3446.81     3704.65    103.62 o 
   2   7  11      308.19      373.79     54.73 o 
   3   7  11     2732.91     2832.61    139.51 o 
   4   7  11      278.55      270.33    121.27 o 
   5   7  11     1271.69     1265.62    114.33 o 
   6   7  11       20.20       45.21     61.07 o 
   7   7  11     2402.37     2403.23    159.71 o 
   8   7  11     3198.00     3071.09    168.36 o 
   9   7  11     2210.86     1994.18    126.83 o 
  10   7  11     1622.25     1615.20    120.02 o 
  11   7  11      807.19      733.87     91.92 o 
  12   7  11     1612.68     1328.67    144.70 o 
  13   7  11      386.72      340.70    136.67 o 
 -13   8  11     1162.28     1035.58    188.64 o 
 -12   8  11        2.50       96.24    107.79 o 
 -11   8  11     1132.57      946.59    126.34 o 
 -10   8  11      165.60      105.99     75.81 o 
  -9   8  11     1575.35     1642.83    140.88 o 
  -8   8  11        1.22      -23.25     49.30 o 
  -7   8  11      374.09      420.98     68.50 o 
  -6   8  11     1122.82     1223.75     95.82 o 
  -5   8  11      423.92      518.63     57.06 o 
  -4   8  11        9.48       19.80     49.13 o 
  -3   8  11       15.35       19.36     53.05 o 
  -2   8  11     2284.92     2410.61     91.21 o 
  -1   8  11       80.64      163.30     41.86 o 
   0   8  11      727.03      773.74     60.66 o 
   1   8  11       71.50      116.43     37.81 o 
   2   8  11     3345.04     3304.90    178.32 o 
   3   8  11       34.77       -5.82     57.83 o 
   4   8  11       23.33      -11.66     59.20 o 
   5   8  11      813.89      781.14    169.39 o 
   6   8  11     1834.77     1851.69    144.84 o 
   7   8  11      424.08      520.42    117.42 o 
   8   8  11     1248.53     1159.12    127.41 o 
   9   8  11     1609.36     1563.37    147.16 o 
  10   8  11      752.20      714.15    116.53 o 
  11   8  11      757.22      680.60    120.67 o 
 -11   9  11      293.44      411.92    142.44 o 
 -10   9  11       27.23      -90.47     90.47 o 
  -9   9  11     1815.37     2086.43    171.48 o 
  -8   9  11     1320.98     1201.49    104.29 o 
  -7   9  11      729.70      722.89     85.20 o 
  -6   9  11      125.76      136.60     61.82 o 
  -5   9  11     8461.33     8794.19    233.99 o 
  -4   9  11      346.13      384.05     65.83 o 
  -3   9  11       50.45       22.36     45.15 o 
  -2   9  11      388.49      378.18     61.19 o 
  -1   9  11     9848.41     9689.54    200.45 o 
   0   9  11      236.05      296.03     55.57 o 
   1   9  11       32.38        2.08     64.84 o 
   2   9  11      153.02      142.93     57.41 o 
   3   9  11     7745.22     7341.33    253.82 o 
   4   9  11      289.43      169.39     70.15 o 
   5   9  11      169.38      239.42     79.54 o 
   6   9  11      450.22      436.87     93.89 o 
   7   9  11     1298.13     1259.75    138.15 o 
   8   9  11      110.93       71.47     82.19 o 
   9   9  11      413.80      327.84    101.95 o 
  10   9  11      664.03      777.65    161.69 o 
  -9  10  11       70.54       75.07    103.94 o 
  -8  10  11      150.32      394.60    134.74 o 
  -7  10  11      118.88      104.91     64.40 o 
  -6  10  11      780.16      721.88     87.41 o 
  -5  10  11      169.91      138.54     63.49 o 
  -4  10  11      676.46      708.05    119.25 o 
  -3  10  11        1.19      -56.88     56.88 o 
  -2  10  11     2421.42     2486.79    154.76 o 
  -1  10  11      163.16      154.16     58.48 o 
   0  10  11     1934.33     1838.45    144.91 o 
   1  10  11       98.49       66.41     69.42 o 
   2  10  11     2364.19     2692.48    134.80 o 
   3  10  11       15.95       -4.99     53.99 o 
   4  10  11      174.31       76.10    133.78 o 
   5  10  11      256.22      193.88     81.36 o 
   6  10  11     1972.11     2076.48    202.11 o 
   7  10  11       19.24       39.81     88.96 o 
   8  10  11        2.56       -6.49     82.30 o 
  -6  11  11      143.73      217.51    130.89 o 
  -5  11  11     2729.43     2769.62    352.25 o 
  -4  11  11      802.87      775.42    110.62 o 
  -3  11  11       10.33       31.29     68.78 o 
  -2  11  11      282.94      288.97     82.27 o 
  -1  11  11     3175.70     3587.95    277.18 o 
   0  11  11      192.63      317.60    130.89 o 
   1  11  11       44.93      108.88     74.80 o 
   2  11  11     1136.28     1234.87    136.18 o 
   3  11  11     2205.63     2223.25    174.20 o 
   4  11  11      256.29      162.36     84.35 o 
 -16   0  12     1276.71     1720.83    194.41 o 
 -14   0  12        7.10      -22.23     58.34 o 
 -12   0  12     8766.43     9500.73    325.30 o 
 -10   0  12      802.68      859.36    178.05 o 
  -8   0  12    41993.21    41103.98    803.04 o 
  -6   0  12     3204.86     3289.89    116.53 o 
  -4   0  12   111926.33   111060.23   1993.99 o 
  -2   0  12     2942.83     2924.57     73.31 o 
   0   0  12    54770.51    56116.54   1026.91 o 
   2   0  12      236.67      301.50     33.86 o 
   4   0  12    19878.04    18895.98    314.14 o 
   6   0  12     8186.16     8384.91    168.94 o 
   8   0  12    13209.40    13167.70    246.94 o 
  10   0  12     6554.88     6451.62    209.89 o 
  12   0  12     3538.29     3464.76    263.71 o 
  14   0  12     3038.07     3426.26    290.65 o 
 -17   1  12       33.96      109.72    107.79 o 
 -16   1  12      797.25      887.09    116.08 o 
 -15   1  12     1367.54     1599.95    111.40 o 
 -14   1  12       94.99       20.10     46.64 o 
 -13   1  12        1.07      -39.19     39.19 o 
 -12   1  12     1037.66     1157.56    148.29 o 
 -11   1  12     3829.17     3959.58    115.08 o 
 -10   1  12       34.43        7.86     32.30 o 
  -9   1  12      487.54      552.62     58.07 o 
  -8   1  12        8.22       50.21     29.95 o 
  -7   1  12    20589.51    20380.47    304.60 o 
  -6   1  12     4732.85     5383.81    110.93 o 
  -5   1  12     1540.85     1552.91     43.21 o 
  -4   1  12     1225.98     1128.38     43.16 o 
  -3   1  12    43052.61    43776.90    674.56 o 
  -2   1  12     2499.66     2484.62     93.35 o 
  -1   1  12    22764.86    23456.96    284.23 o 
   0   1  12     1064.71     1047.71     37.59 o 
   1   1  12    11608.23    11021.42    160.26 o 
   2   1  12     2014.79     2128.98     72.96 o 
   3   1  12     1297.07     1001.66     39.77 o 
   4   1  12      405.28      338.75     25.08 o 
   5   1  12      147.80      189.74     22.32 o 
   6   1  12     3823.84     3902.20     72.18 o 
   7   1  12      811.38      864.25     46.18 o 
   8   1  12     3571.33     3645.70     98.47 o 
   9   1  12       19.65       -6.27     33.90 o 
  10   1  12      718.18      755.24    101.06 o 
  11   1  12      381.93      227.44     76.18 o 
  12   1  12     2597.80     2756.02    186.97 o 
  13   1  12      471.83      495.50    108.15 o 
  14   1  12      125.25      231.09     89.80 o 
  15   1  12        1.45        5.97     89.51 o 
 -17   2  12     1054.26     1117.53    212.70 o 
 -16   2  12     1092.46     1300.55    137.54 o 
 -15   2  12      714.58      634.92    102.48 o 
 -14   2  12      262.24      231.70     63.33 o 
 -13   2  12     2994.54     3113.13    130.78 o 
 -12   2  12     6394.71     6408.86    155.03 o 
 -11   2  12        0.21       15.68     38.28 o 
 -10   2  12     1647.06     1657.58     80.35 o 
  -9   2  12      639.19      680.15     52.76 o 
  -8   2  12    19571.52    19668.57    355.53 o 
  -7   2  12      135.41      166.52     26.23 o 
  -6   2  12     1776.63     1853.65     57.51 o 
  -5   2  12       25.59        2.83     13.91 o 
  -4   2  12    29101.01    28247.05    832.75 o 
  -3   2  12      864.14      827.98     54.73 o 
  -2   2  12      484.62      522.35     54.44 o 
  -1   2  12      235.80      293.22     21.53 o 
   0   2  12    20893.53    21293.74    293.55 o 
   1   2  12    28994.52    28961.47    353.68 o 
   2   2  12     3664.95     3691.30     73.56 o 
   3   2  12      423.97      460.53     31.13 o 
   4   2  12    32513.72    31729.84    390.33 o 
   5   2  12    17545.15    17500.53    232.88 o 
   6   2  12     3680.20     3597.94    110.85 o 
   7   2  12     3369.10     3208.98    107.45 o 
   8   2  12     9943.16     9555.43    396.07 o 
   9   2  12    11118.46    10204.95    263.30 o 
  10   2  12     5044.99     5100.11    156.32 o 
  11   2  12     2245.87     2120.82    200.19 o 
  12   2  12     2007.11     2331.34    172.17 o 
  13   2  12     1952.38     2276.84    178.98 o 
  14   2  12     2781.92     3025.43    211.62 o 
  15   2  12       77.84       42.35    121.27 o 
 -17   3  12      528.16      569.95    114.52 o 
 -16   3  12     2025.10     2229.80    208.85 o 
 -15   3  12      776.51      796.62    113.99 o 
 -14   3  12        2.88       -5.89     51.44 o 
 -13   3  12        8.39       -0.58     50.53 o 
 -12   3  12     2913.96     3022.26    127.89 o 
 -11   3  12     2499.39     2446.88    111.04 o 
 -10   3  12      227.85      228.40     42.07 o 
  -9   3  12        1.44       -0.07     30.50 o 
  -8   3  12     1944.13     1804.65     70.16 o 
  -7   3  12     1924.37     1962.70     65.69 o 
  -6   3  12      124.95      152.47     23.94 o 
  -5   3  12       40.21       61.17     22.14 o 
  -4   3  12     1631.94     1722.73     53.84 o 
  -3   3  12      236.72      214.25     17.06 o 
  -2   3  12     1541.93     1741.51     40.37 o 
  -1   3  12     1801.50     1890.98     55.26 o 
   0   3  12        4.60       26.29     23.80 o 
   1   3  12     2022.05     2287.52     75.87 o 
   2   3  12     4437.64     4067.24     88.30 o 
   3   3  12     1480.03     1784.27     72.61 o 
   4   3  12      956.19      977.87     36.29 o 
   5   3  12      589.89      619.13     44.81 o 
   6   3  12     8770.90     8560.38    156.85 o 
   7   3  12     1228.06     1196.09     78.66 o 
   8   3  12     4445.11     4385.48    154.56 o 
   9   3  12      182.26      236.34     52.49 o 
  10   3  12     6300.07     6192.78    179.56 o 
  11   3  12       48.12       13.47     61.03 o 
  12   3  12     4407.74     4568.73    218.30 o 
  13   3  12      130.05      134.87     79.44 o 
  14   3  12      474.75      525.96    112.13 o 
 -16   4  12      149.54      128.19     93.71 o 
 -15   4  12       13.10      -32.57    128.00 o 
 -14   4  12      947.17     1118.53    165.54 o 
 -13   4  12     4074.22     4207.50    155.11 o 
 -12   4  12     1247.51     1200.86     93.24 o 
 -11   4  12       20.64       73.35     78.99 o 
 -10   4  12     2019.23     1947.25    104.79 o 
  -9   4  12     5203.89     5434.37    128.87 o 
  -8   4  12     1177.76     1158.26     56.21 o 
  -7   4  12       64.82       39.30     17.36 o 
  -6   4  12     4555.20     4459.73    114.74 o 
  -5   4  12     8946.47     8898.92    167.92 o 
  -4   4  12     1893.84     1929.05     82.18 o 
  -3   4  12    10696.41    10403.56    209.24 o 
  -2   4  12    14623.93    14461.78    223.57 o 
  -1   4  12      571.04      533.43     64.46 o 
   0   4  12     2703.52     2607.60     71.62 o 
   1   4  12    24851.38    24239.56    345.99 o 
   2   4  12     5367.45     5289.94    215.15 o 
   3   4  12     1454.95     1535.51     57.15 o 
   4   4  12     7317.18     7325.07    135.81 o 
   5   4  12    29550.15    28981.67    495.40 o 
   6   4  12     4121.04     3984.44    126.93 o 
   7   4  12      952.98     1001.08     78.27 o 
   8   4  12      979.53     1021.92    110.66 o 
   9   4  12     9861.36     9286.17    246.05 o 
  10   4  12     1543.73     1506.17    101.94 o 
  11   4  12       26.88       -0.16     68.09 o 
  12   4  12      550.79      686.19    110.42 o 
  13   4  12     5731.27     5454.55    249.03 o 
  14   4  12      635.46      744.05    194.41 o 
 -15   5  12        0.16       29.91     87.69 o 
 -14   5  12        0.13      -68.30     68.30 o 
 -13   5  12     1238.47     1096.18    129.72 o 
 -12   5  12     1919.92     1949.92    119.77 o 
 -11   5  12        9.32       53.44     51.37 o 
 -10   5  12      147.98      113.59     51.99 o 
  -9   5  12     1572.58     1720.15     83.02 o 
  -8   5  12     6046.04     5873.28    137.81 o 
  -7   5  12     2179.16     2262.81     85.18 o 
  -6   5  12        4.76      -29.17     29.17 o 
  -5   5  12     8521.49     8875.72    178.97 o 
  -4   5  12      228.52      219.82     42.32 o 
  -3   5  12     4937.77     4896.16    131.84 o 
  -2   5  12      217.16      297.39     37.23 o 
  -1   5  12     4298.23     4105.83     97.14 o 
   0   5  12     6224.48     6179.97    142.45 o 
   1   5  12     3215.14     3219.55     98.18 o 
   2   5  12     6034.92     6230.72    127.28 o 
   3   5  12      525.01      627.26     58.66 o 
   4   5  12     1919.97     1970.51    114.86 o 
   5   5  12        2.67       11.48     38.49 o 
   6   5  12     3126.69     3204.66    121.27 o 
   7   5  12      100.39       70.59     67.00 o 
   8   5  12      842.25      991.17     85.22 o 
   9   5  12       84.90       91.13     51.42 o 
  10   5  12      559.61      646.18     79.40 o 
  11   5  12      105.97       36.61     53.49 o 
  12   5  12     1944.07     2121.54    135.76 o 
  13   5  12       33.67      -22.57    101.06 o 
 -15   6  12      102.54      196.34    130.89 o 
 -14   6  12      984.75      842.11    124.97 o 
 -13   6  12     1665.54     1991.89    169.12 o 
 -12   6  12      807.24      847.63    131.85 o 
 -11   6  12     1349.09     1360.81    103.21 o 
 -10   6  12     2030.79     1875.03    127.54 o 
  -9   6  12     4146.58     4089.20    144.67 o 
  -8   6  12     2744.98     2834.30     98.64 o 
  -7   6  12     1294.07     1242.23     72.30 o 
  -6   6  12     8030.43     7668.28    163.07 o 
  -5   6  12     3964.19     4202.14    114.52 o 
  -4   6  12     2320.05     2185.19     96.31 o 
  -3   6  12     9101.93     9194.37    204.01 o 
  -2   6  12    16552.34    16405.46    262.35 o 
  -1   6  12     4996.42     4665.69    111.36 o 
   0   6  12      601.51      569.17     46.95 o 
   1   6  12    10182.96    10274.13    209.75 o 
   2   6  12     6346.58     5817.56    128.22 o 
   3   6  12     1858.28     1847.13    172.28 o 
   4   6  12     1291.57     1219.06    208.85 o 
   5   6  12     7929.23     7869.71    244.29 o 
   6   6  12     1177.29     1112.81    144.33 o 
   7   6  12     2702.42     2470.00    115.35 o 
   8   6  12       75.96       60.96     56.56 o 
   9   6  12     3701.87     3781.33    150.43 o 
  10   6  12       40.30        8.70     52.20 o 
  11   6  12      341.35      323.74     71.92 o 
  12   6  12      588.81      610.10     87.34 o 
  13   6  12     2171.31     1799.75    252.16 o 
 -14   7  12      345.69      236.76    128.97 o 
 -13   7  12     1436.29     1587.07    156.45 o 
 -12   7  12      625.88      686.92    115.89 o 
 -11   7  12     1267.29     1287.88    132.45 o 
 -10   7  12      283.90      312.97     66.86 o 
  -9   7  12     3629.09     4038.22    148.56 o 
  -8   7  12       41.97      169.40     57.02 o 
  -7   7  12     1924.34     2044.76    116.90 o 
  -6   7  12       29.19       65.18     38.07 o 
  -5   7  12     1276.59     1475.53     80.01 o 
  -4   7  12      268.46      177.04     48.30 o 
  -3   7  12     3090.36     3022.72    135.49 o 
  -2   7  12     3064.75     3135.20     96.14 o 
  -1   7  12     1833.70     1685.41     77.14 o 
   0   7  12       59.19       93.09     34.89 o 
   1   7  12     1228.14     1206.92     76.97 o 
   2   7  12       87.48       96.59     40.56 o 
   3   7  12     4181.92     4406.39    173.50 o 
   4   7  12      405.20      423.02     76.08 o 
   5   7  12     2267.67     2196.06    137.74 o 
   6   7  12        9.86      -55.50     55.50 o 
   7   7  12     1086.18     1136.58    118.39 o 
   8   7  12      342.25      234.95     79.07 o 
   9   7  12        9.73       -8.54     54.57 o 
  10   7  12      240.45      262.73     73.73 o 
  11   7  12       98.75       31.28     62.85 o 
  12   7  12       21.99      -73.72     73.72 o 
 -12   8  12      819.37      600.56    150.14 o 
 -11   8  12     1486.52     1542.31    150.99 o 
 -10   8  12      213.60      104.89     77.01 o 
  -9   8  12     1144.09     1213.56    144.52 o 
  -8   8  12     3835.42     3796.18    149.73 o 
  -7   8  12     5052.96     4753.75    164.00 o 
  -6   8  12     1864.53     1909.15    116.24 o 
  -5   8  12     2958.78     3076.32    107.91 o 
  -4   8  12     2388.62     2551.08    109.87 o 
  -3   8  12     2898.78     2887.50    116.81 o 
  -2   8  12     1046.58     1246.50     88.36 o 
  -1   8  12     4753.86     5005.85    128.08 o 
   0   8  12     1224.79     1272.83     86.41 o 
   1   8  12     1296.40     1366.23     86.96 o 
   2   8  12     5451.36     5197.40    161.06 o 
   3   8  12     4876.06     4779.26    185.97 o 
   4   8  12      603.25      603.16    108.75 o 
   5   8  12     2052.74     2357.73    195.37 o 
   6   8  12      436.01      269.48     81.67 o 
   7   8  12     2698.75     3111.69    186.71 o 
   8   8  12      219.01      297.35     86.84 o 
   9   8  12      948.07      876.75    121.67 o 
  10   8  12      129.88       94.59     88.80 o 
  11   8  12     2175.86     2252.53    188.55 o 
 -11   9  12      368.34      425.39    142.44 o 
 -10   9  12      749.45      733.37    159.76 o 
  -9   9  12      209.71      242.99     85.46 o 
  -8   9  12        3.15       26.80     55.91 o 
  -7   9  12      524.72      603.97     82.13 o 
  -6   9  12     2092.50     2095.35    127.53 o 
  -5   9  12      166.75      175.55     57.77 o 
  -4   9  12      337.59      390.92     79.99 o 
  -3   9  12     1396.62     1462.03     99.34 o 
  -2   9  12       39.90      -10.24     49.31 o 
  -1   9  12      946.25     1071.38     87.68 o 
   0   9  12     2456.80     2382.78    148.40 o 
   1   9  12      888.21     1003.25     88.89 o 
   2   9  12     1241.67     1140.36     94.42 o 
   3   9  12      746.67      885.47     87.61 o 
   4   9  12      803.50      761.55    107.50 o 
   5   9  12      195.43       81.75     71.79 o 
   6   9  12     1150.71     1242.11    131.50 o 
   7   9  12      272.72      293.77     88.77 o 
   8   9  12       93.58       13.57     79.20 o 
   9   9  12        0.46      142.10    119.34 o 
  -8  10  12      158.58       40.42    105.87 o 
  -7  10  12     1612.22     1829.90    156.45 o 
  -6  10  12      151.16      129.55     62.52 o 
  -5  10  12     1179.42     1107.10    103.58 o 
  -4  10  12     1295.87     1390.34    110.33 o 
  -3  10  12     1141.11     1221.49    121.67 o 
  -2  10  12      168.98      324.97    110.68 o 
  -1  10  12     3900.46     3874.49    147.39 o 
   0  10  12      706.49      762.80    106.06 o 
   1  10  12        1.21      -16.93     63.80 o 
   2  10  12      376.09      313.38     89.51 o 
   3  10  12     4666.40     4427.81    296.43 o 
   4  10  12      963.62     1026.35    123.17 o 
   5  10  12        7.93      -62.46    101.06 o 
   6  10  12      238.27      178.57     85.46 o 
   7  10  12     3999.89     4002.53    212.62 o 
  -5  11  12       21.98      -33.48     74.09 o 
  -4  11  12      535.97      535.33    112.60 o 
  -3  11  12       37.18       28.18     73.05 o 
  -2  11  12        1.59      -39.13    107.79 o 
  -1  11  12       29.34        3.85    109.72 o 
   0  11  12      308.39      400.55    114.53 o 
   1  11  12        1.07      -68.42     68.42 o 
   2  11  12      265.52       13.47    146.29 o 
   3  11  12       98.92       45.20     78.80 o 
   4  11  12      447.88      364.58     95.25 o 
 -15   0  13      332.61      123.19     96.24 o 
 -13   0  13     4339.50     4568.61    188.51 o 
 -11   0  13     3031.75     3232.98    311.83 o 
  -9   0  13     9351.64     9420.63    253.51 o 
  -5   0  13      316.71      306.63     41.58 o 
  -3   0  13    53168.24    54630.06   1030.77 o 
  -1   0  13       17.57       24.71     20.22 o 
   1   0  13    45916.57    48662.28    904.43 o 
   3   0  13     9208.18     9589.70    227.30 o 
   5   0  13    16660.23    15701.62    273.62 o 
   7   0  13      610.36      669.85     49.78 o 
   9   0  13    18685.92    18377.93    717.01 o 
  11   0  13     1448.07     1634.21    202.11 o 
  13   0  13     2708.94     2714.06    275.26 o 
  15   0  13      605.48      848.87    186.71 o 
 -17   1  13      206.98      121.27    113.57 o 
 -16   1  13        3.48      -80.84     80.84 o 
 -15   1  13      675.22      727.32     82.43 o 
 -14   1  13     1409.44     1564.33    120.09 o 
 -13   1  13      503.22      460.95     68.02 o 
 -12   1  13      987.80     1071.02    104.19 o 
 -11   1  13      584.03      568.16     81.68 o 
 -10   1  13     2474.39     2400.27     88.18 o 
  -9   1  13     1534.91     1623.38     75.86 o 
  -8   1  13     6889.23     6100.14    304.43 o 
  -7   1  13     1202.16     1132.65     56.03 o 
  -6   1  13       40.45       55.19     22.18 o 
  -5   1  13     4980.83     4781.25     95.16 o 
  -4   1  13    16875.15    16819.69    220.07 o 
  -3   1  13     1560.13     1750.54     74.18 o 
  -2   1  13     3495.04     4025.14     91.90 o 
  -1   1  13     6070.38     5997.36    106.96 o 
   0   1  13    44440.98    43708.84    881.63 o 
   1   1  13      947.81     1111.11     56.25 o 
   2   1  13        0.41       15.62     16.93 o 
   3   1  13     2663.21     2756.32     63.56 o 
   4   1  13    37798.20    36655.16    403.85 o 
   5   1  13      103.79      125.48     21.66 o 
   6   1  13      973.73     1061.86     41.72 o 
   7   1  13        0.95        4.98     23.85 o 
   8   1  13    27946.17    27750.56    388.65 o 
   9   1  13      791.60      759.29     59.69 o 
  10   1  13      179.31      136.84     68.72 o 
  11   1  13      533.41      617.56     98.62 o 
  12   1  13     8418.26     8092.57    313.75 o 
  13   1  13      723.83      894.22    125.20 o 
  14   1  13       73.20      101.86     80.82 o 
 -17   2  13     1627.37     1561.06    207.89 o 
 -16   2  13     2098.49     1939.99    163.18 o 
 -15   2  13      394.54      275.89    105.86 o 
 -14   2  13       90.95      172.04     75.59 o 
 -13   2  13     2652.32     2660.79    233.96 o 
 -12   2  13     5474.29     5764.98    171.70 o 
 -11   2  13     1522.70     1644.69     83.57 o 
 -10   2  13      983.05      962.39     64.02 o 
  -9   2  13     5275.62     5016.56    119.68 o 
  -8   2  13     4966.01     4690.56    135.54 o 
  -7   2  13    11778.27    11471.04    191.81 o 
  -6   2  13     1010.70      948.74     53.96 o 
  -5   2  13     3317.62     3210.58     72.15 o 
  -4   2  13     7158.03     7024.82    134.06 o 
  -3   2  13    17515.04    17890.67    384.50 o 
  -2   2  13      456.23      534.82     46.48 o 
  -1   2  13     1138.48     1335.24     54.99 o 
   0   2  13    16731.67    17440.50    222.02 o 
   1   2  13     4268.29     4020.22     94.40 o 
   2   2  13       31.09       48.37     17.49 o 
   3   2  13       58.52       59.29     22.09 o 
   4   2  13     9895.99     9916.56    149.76 o 
   5   2  13    12266.15    12233.63    196.80 o 
   6   2  13      924.77      869.66     51.24 o 
   7   2  13      381.16      408.07     53.90 o 
   8   2  13     1015.45     1046.65     76.30 o 
   9   2  13     6520.38     6600.80    176.38 o 
  10   2  13     2686.89     2532.40    378.24 o 
  11   2  13       22.11       28.50     63.28 o 
  12   2  13     2036.38     2099.48    167.35 o 
  13   2  13      975.61     1291.88    184.79 o 
  14   2  13     1014.04     1062.89    135.38 o 
 -16   3  13        0.09       88.82     85.08 o 
 -15   3  13      977.36      924.73    121.13 o 
 -14   3  13      655.55      564.52    150.50 o 
 -13   3  13     3483.58     3245.28    135.93 o 
 -12   3  13      396.68      463.02     69.86 o 
 -11   3  13     3306.40     3330.53    128.44 o 
 -10   3  13      438.20      440.69     61.50 o 
  -9   3  13     9580.17     9512.35    181.88 o 
  -8   3  13     2909.60     2652.69    152.19 o 
  -7   3  13     2017.97     2046.02     66.33 o 
  -6   3  13     3656.55     3458.22     82.86 o 
  -5   3  13    13242.68    12779.74    196.39 o 
  -4   3  13     2224.73     2074.15     91.44 o 
  -3   3  13        4.31       -7.90     26.03 o 
  -2   3  13     4381.24     4683.17    101.28 o 
  -1   3  13    15698.33    14844.63    224.22 o 
   0   3  13     7551.73     7210.83    130.02 o 
   1   3  13       47.94       40.00     17.91 o 
   2   3  13     1506.31     1507.76     70.27 o 
   3   3  13     4010.57     4188.59     84.43 o 
   4   3  13    13206.40    13195.55    271.36 o 
   5   3  13     4501.76     4450.44     93.46 o 
   6   3  13     2887.76     2882.02     83.45 o 
   7   3  13      146.03      194.88     46.35 o 
   8   3  13     7879.76     7378.40    188.69 o 
   9   3  13     6507.76     6641.62    182.94 o 
  10   3  13     1204.53     1087.36    119.82 o 
  11   3  13      273.51      124.73     70.98 o 
  12   3  13     1045.41     1159.34    131.00 o 
  13   3  13     4274.30     4765.35    231.37 o 
  14   3  13     1342.04     1384.32    151.76 o 
 -16   4  13     1804.63     1646.55    161.35 o 
 -15   4  13      581.62      680.24    111.46 o 
 -14   4  13       22.60      148.20     87.58 o 
 -13   4  13      399.63      387.90     69.97 o 
 -12   4  13     7720.91     7702.81    270.52 o 
 -11   4  13     3761.03     3539.42    171.14 o 
 -10   4  13     1250.20     1209.40     89.50 o 
  -9   4  13      773.41      807.54     74.19 o 
  -8   4  13    12023.77    11370.37    209.48 o 
  -7   4  13      413.05      361.38     43.62 o 
  -6   4  13     3990.56     3988.03    106.36 o 
  -5   4  13     4932.90     4692.68    178.64 o 
  -4   4  13    20958.08    21766.46    334.54 o 
  -3   4  13        2.55        9.23     16.42 o 
  -2   4  13     1208.64     1333.80     78.03 o 
  -1   4  13    14944.28    15218.63    267.25 o 
   0   4  13    11447.03    11119.96    183.84 o 
   1   4  13      342.00      410.47     36.90 o 
   2   4  13      947.49      984.12    137.35 o 
   3   4  13     2184.14     2263.17     68.58 o 
   4   4  13      851.12      862.02     58.07 o 
   5   4  13      815.73      816.56     72.49 o 
   6   4  13     2108.95     2228.19    127.22 o 
   7   4  13        9.48      -10.08     41.50 o 
   8   4  13       18.18        9.87     64.37 o 
   9   4  13      101.26       45.24     60.12 o 
  10   4  13     2386.50     2466.83    124.91 o 
  11   4  13      782.22      763.96     82.48 o 
  12   4  13      757.77      772.23    116.37 o 
  13   4  13        0.88      -12.04     70.67 o 
  14   4  13      543.11      800.74    182.86 o 
 -15   5  13       21.15        7.18     78.18 o 
 -14   5  13       47.32       40.22    101.06 o 
 -13   5  13      937.82     1140.16    129.55 o 
 -12   5  13      104.02      164.58     59.59 o 
 -11   5  13      702.27      670.49     76.22 o 
 -10   5  13        7.50      -15.14     46.38 o 
  -9   5  13     6639.02     6702.94    155.43 o 
  -8   5  13      605.86      721.52     58.79 o 
  -7   5  13      304.44      346.71     45.51 o 
  -6   5  13     3049.80     2865.52     92.54 o 
  -5   5  13    17857.01    17829.29    289.49 o 
  -4   5  13      407.92      433.12     53.69 o 
  -3   5  13      164.40      167.84     31.25 o 
  -2   5  13    12712.74    12336.22    226.71 o 
  -1   5  13    13906.61    13534.92    250.25 o 
   0   5  13       43.49       15.39     19.84 o 
   1   5  13     7752.72     7566.93    164.64 o 
   2   5  13     6976.71     6930.00    137.41 o 
   3   5  13     2306.30     2190.24    172.46 o 
   4   5  13      896.54      742.42    109.93 o 
   5   5  13     1775.87     2028.53     97.61 o 
   6   5  13     1695.62     1665.66    208.40 o 
   7   5  13     2695.39     2461.31    111.85 o 
   8   5  13      297.95      242.12     58.08 o 
   9   5  13     2919.40     3099.62    130.11 o 
  10   5  13     3374.84     3173.45    196.75 o 
  11   5  13      519.12      493.23    108.78 o 
  12   5  13       43.25       30.88     58.58 o 
  13   5  13     3053.98     3018.23    321.45 o 
 -14   6  13      521.30      379.18    102.05 o 
 -13   6  13       49.46       60.30    148.21 o 
 -12   6  13     2117.33     2387.88    174.80 o 
 -11   6  13       45.47       46.65     51.89 o 
 -10   6  13      505.38      534.27     72.18 o 
  -9   6  13       29.39       75.20     49.63 o 
  -8   6  13     4700.03     4600.78    125.99 o 
  -7   6  13      109.24      135.32     40.20 o 
  -6   6  13      142.90      138.77     41.95 o 
  -5   6  13      934.74      840.55     62.26 o 
  -4   6  13    10885.33    11088.15    237.31 o 
  -3   6  13       23.73       34.89     36.60 o 
  -2   6  13     2677.19     2846.68     87.93 o 
  -1   6  13     3197.45     3200.60    153.64 o 
   0   6  13      860.22      835.08     55.02 o 
   1   6  13      141.77      153.05     33.77 o 
   2   6  13     2816.94     2886.62     87.63 o 
   3   6  13     8421.54     8199.68    198.40 o 
   4   6  13     1526.43     1429.68    112.23 o 
   5   6  13     1358.58     1098.70    243.50 o 
   6   6  13      607.02      568.72     86.60 o 
   7   6  13     7290.02     7431.47    204.30 o 
   8   6  13      221.04      224.23     58.56 o 
   9   6  13     2606.53     2548.62    200.06 o 
  10   6  13       56.35       78.58     65.71 o 
  11   6  13      770.30      894.65     96.69 o 
  12   6  13       63.70       60.72     68.72 o 
 -13   7  13      114.99       26.06    122.23 o 
 -12   7  13       10.76       29.10     73.05 o 
 -11   7  13      648.28      653.21    107.79 o 
 -10   7  13      142.53      131.44     58.27 o 
  -9   7  13     1619.64     1570.28    133.74 o 
  -8   7  13     1565.54     1613.91    107.72 o 
  -7   7  13     1346.05     1221.82    124.66 o 
  -6   7  13      440.30      587.27     58.38 o 
  -5   7  13     2326.78     2452.30    109.19 o 
  -4   7  13       33.30       -9.69     37.76 o 
  -3   7  13     1981.37     2097.69    102.17 o 
  -2   7  13     2328.17     2203.30     88.63 o 
  -1   7  13     3298.43     3169.10    105.02 o 
   0   7  13     1145.47     1080.88     65.81 o 
   1   7  13     1603.18     1522.61     73.52 o 
   2   7  13     4049.75     3994.48    175.67 o 
   3   7  13     1656.63     1584.37    120.73 o 
   4   7  13     4323.11     4222.28    242.53 o 
   5   7  13     2877.93     2774.76    148.81 o 
   6   7  13     4595.46     4132.21    184.12 o 
   7   7  13     2508.10     2584.64    157.30 o 
   8   7  13     3316.14     3066.14    169.64 o 
   9   7  13     1400.49     1403.39    189.15 o 
  10   7  13     1177.61     1070.33    101.70 o 
  11   7  13      960.61      862.43    100.12 o 
  12   7  13       61.79        6.05     79.75 o 
 -12   8  13      296.70      336.85    130.89 o 
 -11   8  13       44.12      -60.43     73.05 o 
 -10   8  13     2782.00     2839.19    196.85 o 
  -9   8  13       72.62      -24.96     53.94 o 
  -8   8  13      158.41      245.64     63.85 o 
  -7   8  13      541.21      635.20     93.92 o 
  -6   8  13     5918.05     5832.61    181.60 o 
  -5   8  13      131.42      239.87     50.32 o 
  -4   8  13      225.86      333.17     59.45 o 
  -3   8  13     1991.40     2180.88    111.63 o 
  -2   8  13     2713.12     2957.79    138.21 o 
  -1   8  13     1360.37     1396.00     92.77 o 
   0   8  13     1793.17     1729.20     85.31 o 
   1   8  13     1868.38     1784.50     93.67 o 
   2   8  13      683.31      702.19     75.42 o 
   3   8  13     6494.80     6486.85    185.90 o 
   4   8  13     1403.00     1466.12    208.55 o 
   5   8  13     4117.67     4032.14    185.11 o 
   6   8  13      583.38      555.01     96.64 o 
   7   8  13     1821.62     1936.94    195.37 o 
   8   8  13      352.98      289.71     88.52 o 
   9   8  13     1663.78     1775.06    159.40 o 
  10   8  13       64.58       54.18     80.47 o 
  11   8  13      296.93      383.05    144.36 o 
 -10   9  13       15.51       11.55     98.17 o 
  -9   9  13      219.14      296.87     87.87 o 
  -8   9  13      294.28      213.95     66.11 o 
  -7   9  13     4486.51     4335.10    166.80 o 
  -6   9  13        0.15       12.51     55.29 o 
  -5   9  13      645.74      727.96     86.18 o 
  -4   9  13      828.86      812.47    100.61 o 
  -3   9  13     2453.70     2339.00    120.56 o 
  -2   9  13      729.88      672.23     76.95 o 
  -1   9  13      226.78      214.58     56.25 o 
   0   9  13     2687.83     2666.17    155.67 o 
   1   9  13     1822.56     1789.03    141.47 o 
   2   9  13      656.51      424.87    116.45 o 
   3   9  13     3629.82     3295.62    138.16 o 
   4   9  13     1123.72     1222.63    100.98 o 
   5   9  13     1232.85     1318.21    130.47 o 
   6   9  13      257.47      204.27     87.78 o 
   7   9  13     1566.52     1718.96    155.89 o 
   8   9  13     1092.64     1153.96    137.29 o 
   9   9  13      705.69      741.31    335.89 o 
  -8  10  13        6.28      -30.80    102.02 o 
  -7  10  13      261.13      345.62     91.81 o 
  -6  10  13     4341.24     4578.52    177.00 o 
  -5  10  13       44.05        6.44     56.86 o 
  -4  10  13       51.61       43.08     58.53 o 
  -3  10  13      891.52      951.32    114.83 o 
  -2  10  13     2040.85     2137.45    125.08 o 
  -1  10  13       81.19       96.79     74.27 o 
   0  10  13      131.57      212.65     79.44 o 
   1  10  13      539.66      541.92    109.72 o 
   2  10  13      576.13      577.03     99.25 o 
   3  10  13       75.21      -30.95     67.12 o 
   4  10  13       85.63      230.98     78.94 o 
   5  10  13       31.73      166.48     80.77 o 
   6  10  13      121.36       28.87    103.94 o 
   7  10  13       25.56      -94.32     94.32 o 
  -4  11  13      172.31      137.19    201.15 o 
  -3  11  13     1161.89     1143.46    128.77 o 
  -2  11  13      373.74      398.45    138.59 o 
  -1  11  13        3.63      171.31    117.42 o 
   0  11  13      489.30      366.38     96.97 o 
   1  11  13     1107.68     1208.34    136.11 o 
   2  11  13      539.15      691.09    111.64 o 
   3  11  13      231.24      363.25    104.91 o 
 -16   0  14      901.14      954.73    159.76 o 
 -14   0  14     1833.35     1890.22    200.19 o 
 -12   0  14     6521.97     6454.35    218.45 o 
 -10   0  14     2892.53     2959.95    173.24 o 
  -8   0  14    10764.63    10600.97    546.66 o 
  -6   0  14     6280.29     6021.61    206.92 o 
  -4   0  14       70.73      111.64     26.23 o 
  -2   0  14     2300.84     2204.26     87.95 o 
   0   0  14    17965.09    19551.54    322.93 o 
   2   0  14    13079.37    12531.02    224.37 o 
   4   0  14    21693.74    20889.21    436.10 o 
   6   0  14        9.60       35.27     33.43 o 
   8   0  14     9480.97     9820.24    538.00 o 
  10   0  14      327.59      536.76     79.07 o 
  12   0  14     9214.96     9004.51    440.79 o 
  14   0  14      829.08      791.12    171.31 o 
 -17   1  14     2046.85     2207.82    240.61 o 
 -16   1  14       39.03      113.64     83.73 o 
 -15   1  14       32.05      128.69     70.42 o 
 -14   1  14        5.65       11.29     49.37 o 
 -13   1  14    11942.74    11882.63    271.69 o 
 -12   1  14     1124.66     1048.40     85.18 o 
 -11   1  14      208.89      170.84     43.20 o 
 -10   1  14      438.15      323.67     46.62 o 
  -9   1  14    25760.49    25068.41    383.13 o 
  -8   1  14     1905.47     1936.52     88.31 o 
  -7   1  14     2905.74     2600.03    115.02 o 
  -6   1  14       74.67       34.36     21.01 o 
  -5   1  14    35283.90    34673.61    423.98 o 
  -4   1  14    13592.48    13348.61    243.57 o 
  -3   1  14     7320.73     7648.71    144.10 o 
  -2   1  14        3.61      -19.82     19.82 o 
  -1   1  14    10702.92     9772.13    143.21 o 
   0   1  14    20938.20    21660.07    249.04 o 
   1   1  14    24325.04    25182.14    314.77 o 
   2   1  14     8272.96     8590.37    131.74 o 
   3   1  14     2012.40     2060.65     50.93 o 
   4   1  14     7409.83     7745.30    113.06 o 
   5   1  14    23760.18    23537.15    276.03 o 
   6   1  14      156.41      113.79     22.96 o 
   7   1  14      901.99      930.50     50.36 o 
   8   1  14     1142.65     1209.74     84.98 o 
   9   1  14    17337.28    17169.75    459.53 o 
  10   1  14      165.79       65.33     48.54 o 
  11   1  14        1.22        4.52     47.79 o 
  12   1  14       25.56       71.71     71.45 o 
  13   1  14     6330.54     6277.46    380.16 o 
  14   1  14       26.35      -73.46     73.46 o 
 -17   2  14       26.85      -32.72    103.94 o 
 -16   2  14      475.42      615.96    144.36 o 
 -15   2  14      702.33      758.74    162.05 o 
 -14   2  14      369.77      423.57     71.48 o 
 -13   2  14       37.64      107.28     54.26 o 
 -12   2  14      518.20      455.02     66.51 o 
 -11   2  14     2018.60     1943.77    109.87 o 
 -10   2  14     1194.94     1099.41    121.66 o 
  -9   2  14     2853.84     2833.99     89.00 o 
  -8   2  14     2049.60     2012.86     80.57 o 
  -7   2  14      437.10      438.29     37.27 o 
  -6   2  14       69.57       83.21     16.11 o 
  -5   2  14     5397.34     5028.79    111.70 o 
  -4   2  14      428.78      499.17     44.91 o 
  -3   2  14      741.67      579.04     63.19 o 
  -2   2  14     1839.92     2157.50    121.65 o 
  -1   2  14    17472.08    17595.80    230.15 o 
   0   2  14       57.31       40.84     22.81 o 
   1   2  14    10018.03    10429.02    153.36 o 
   2   2  14      315.84      301.51     27.40 o 
   3   2  14    20095.14    20837.23    247.58 o 
   4   2  14     9819.66     9910.08    137.67 o 
   5   2  14     5090.86     5031.63     86.71 o 
   6   2  14      346.78      356.94     35.52 o 
   7   2  14     3584.01     3572.83     87.83 o 
   8   2  14     6964.93     6816.38    160.59 o 
   9   2  14      656.37      593.69     66.82 o 
  10   2  14        7.09       10.75     60.46 o 
  11   2  14     1127.55      920.10    115.69 o 
  12   2  14     3546.14     3762.05    199.31 o 
  13   2  14       40.42       70.42     91.43 o 
  14   2  14       22.14      121.39     82.79 o 
 -16   3  14      368.51      567.59    109.34 o 
 -15   3  14      678.68      956.21    179.97 o 
 -14   3  14       62.25       36.17     54.92 o 
 -13   3  14     3248.66     3488.75    168.08 o 
 -12   3  14     3479.19     3434.13    137.46 o 
 -11   3  14     1772.18     1711.21    285.38 o 
 -10   3  14      755.59      739.36     72.44 o 
  -9   3  14     4225.91     4437.38    181.16 o 
  -8   3  14    12591.97    12273.46    220.71 o 
  -7   3  14     4392.02     4150.40     95.30 o 
  -6   3  14      121.92      148.91     45.64 o 
  -5   3  14     5303.34     5129.59    118.11 o 
  -4   3  14    21106.16    20086.49    353.76 o 
  -3   3  14      990.12      821.89     59.24 o 
  -2   3  14      269.82      315.39     50.92 o 
  -1   3  14     9604.78     9658.29    160.39 o 
   0   3  14    38573.31    37403.85    505.48 o 
   1   3  14     3960.29     4029.46    111.44 o 
   2   3  14      540.46      500.71     36.04 o 
   3   3  14     4026.80     4102.19     76.35 o 
   4   3  14    21437.47    21135.60    279.69 o 
   5   3  14     9488.28     9086.97    174.29 o 
   6   3  14     2136.50     2111.38     80.90 o 
   7   3  14      912.24     1038.56     78.05 o 
   8   3  14     3282.73     3303.92    123.62 o 
   9   3  14     3006.96     2774.72    117.63 o 
  10   3  14        5.31       -2.41     43.97 o 
  11   3  14      579.89      612.39    100.47 o 
  12   3  14     1488.06     1459.50    143.55 o 
  13   3  14      974.66     1467.82    230.98 o 
  14   3  14      306.83      408.89    103.42 o 
 -16   4  14       15.96       33.37    102.98 o 
 -15   4  14       14.07       -1.19    108.75 o 
 -14   4  14      137.54      171.09    163.61 o 
 -13   4  14       11.20      -49.46     49.46 o 
 -12   4  14       71.22       55.79     55.81 o 
 -11   4  14     1299.25     1502.56    101.39 o 
 -10   4  14       76.40       38.98     72.70 o 
  -9   4  14      698.29      861.51     76.62 o 
  -8   4  14     1985.91     2029.46     85.04 o 
  -7   4  14     1006.96     1071.76     65.91 o 
  -6   4  14      789.32      829.32     57.31 o 
  -5   4  14    12607.20    12262.89    325.06 o 
  -4   4  14       11.04       64.42     36.09 o 
  -3   4  14     3446.18     3480.68     68.05 o 
  -2   4  14      908.53      965.28     56.13 o 
  -1   4  14     7582.47     7407.47    188.42 o 
   0   4  14      124.94      154.54     29.91 o 
   1   4  14     5012.09     5170.17    111.09 o 
   2   4  14      420.78      450.69     76.61 o 
   3   4  14    10376.48    10181.18    176.38 o 
   4   4  14      449.26      472.48     90.27 o 
   5   4  14      817.48      836.99     59.51 o 
   6   4  14      125.15      199.87     46.72 o 
   7   4  14     5601.02     5658.49    162.97 o 
   8   4  14      944.17      886.14     79.21 o 
   9   4  14      122.79      123.18     52.05 o 
  10   4  14     1204.60     1225.27     97.67 o 
  11   4  14     3565.57     3552.00    190.79 o 
  12   4  14       29.91      -34.88     66.60 o 
  13   4  14      469.31      501.72    196.34 o 
 -15   5  14      817.27      916.77    206.92 o 
 -14   5  14     1226.60     1178.11    138.15 o 
 -13   5  14      389.45      314.47     71.31 o 
 -12   5  14      269.34      407.44    150.48 o 
 -11   5  14     3256.29     3167.10    196.28 o 
 -10   5  14      765.57      722.59     77.78 o 
  -9   5  14      264.77      193.80     45.27 o 
  -8   5  14    11474.90    11104.93    212.42 o 
  -7   5  14     4384.56     4544.12    120.11 o 
  -6   5  14        6.54       20.07     32.99 o 
  -5   5  14       18.68       34.21     33.87 o 
  -4   5  14    24482.95    24345.38    425.21 o 
  -3   5  14     4933.19     4677.60    129.52 o 
  -2   5  14      536.57      535.37     42.89 o 
  -1   5  14     5673.86     5686.49    135.52 o 
   0   5  14    26791.24    25835.16    429.87 o 
   1   5  14     2340.55     2283.28     78.46 o 
   2   5  14       36.44       16.05     27.60 o 
   3   5  14     2972.93     2982.10    190.21 o 
   4   5  14     4997.14     4897.51    143.64 o 
   5   5  14      409.42      482.32     51.66 o 
   6   5  14       80.01       88.29     60.40 o 
   7   5  14     4147.77     3695.15    165.91 o 
   8   5  14     6045.31     6087.69    182.55 o 
   9   5  14       48.65       34.69     49.83 o 
  10   5  14       89.50      157.90     57.74 o 
  11   5  14     1383.16     1571.83    115.49 o 
  12   5  14     1587.54     1391.30    184.79 o 
  13   5  14       78.82      161.69    146.29 o 
 -14   6  14      889.34      987.10    253.12 o 
 -13   6  14       57.56       15.96    190.56 o 
 -12   6  14     1203.65     1315.16    107.37 o 
 -11   6  14        5.20       15.78     50.96 o 
 -10   6  14     1228.00     1217.82     97.59 o 
  -9   6  14     1581.43     1466.62    108.86 o 
  -8   6  14     1538.38     1641.90     86.87 o 
  -7   6  14      117.42      131.15     41.26 o 
  -6   6  14       29.12       -0.35     36.42 o 
  -5   6  14     4299.77     4393.86    120.42 o 
  -4   6  14      995.49      972.51     74.99 o 
  -3   6  14      731.09      845.46     70.17 o 
  -2   6  14      452.38      563.33     47.28 o 
  -1   6  14     3691.41     3431.94     95.87 o 
   0   6  14      742.13      742.10     52.58 o 
   1   6  14       86.48      111.48     35.52 o 
   2   6  14      313.06      298.87     39.98 o 
   3   6  14      429.01      423.05     57.77 o 
   4   6  14     3357.24     3525.97    191.37 o 
   5   6  14       54.47       46.93     60.28 o 
   6   6  14     3047.79     2989.27    206.92 o 
   7   6  14     2727.64     2828.88    166.66 o 
   8   6  14     1124.53     1084.59     93.58 o 
   9   6  14      343.19      536.74     77.51 o 
  10   6  14     2126.32     2069.30    130.99 o 
  11   6  14     1889.19     1707.29    156.06 o 
  12   6  14      252.42      331.44    106.83 o 
 -13   7  14     1098.84     1225.10    148.28 o 
 -12   7  14     1351.68     1223.86    140.52 o 
 -11   7  14      677.20      806.52     89.21 o 
 -10   7  14     2308.37     2269.55    131.60 o 
  -9   7  14      545.36      614.31     84.32 o 
  -8   7  14     2359.34     2405.74    131.95 o 
  -7   7  14      562.10      530.17     58.31 o 
  -6   7  14     1342.70     1378.39     83.04 o 
  -5   7  14       32.54       34.94     37.92 o 
  -4   7  14     3690.65     3428.63    125.45 o 
  -3   7  14     1796.81     1639.45     96.45 o 
  -2   7  14     3460.78     3524.71    125.54 o 
  -1   7  14       20.60       55.01     39.63 o 
   0   7  14     5780.01     5769.77    134.74 o 
   1   7  14       24.54       24.79     32.15 o 
   2   7  14     4313.74     4682.88    257.62 o 
   3   7  14     2835.93     2863.09    119.39 o 
   4   7  14     4788.15     4554.59    151.32 o 
   5   7  14     1728.81     1810.67    337.81 o 
   6   7  14     2876.38     2656.28    160.73 o 
   7   7  14     2258.41     2196.74    155.63 o 
   8   7  14     2350.94     2406.09    169.35 o 
   9   7  14     2289.84     2325.65    244.18 o 
  10   7  14      424.07      436.55     96.54 o 
  11   7  14     1406.56     1244.17    141.14 o 
  12   7  14      483.30      421.55    138.59 o 
 -12   8  14      353.20      419.62    146.29 o 
 -11   8  14       31.78      -55.37     72.51 o 
 -10   8  14      378.20      373.49     73.85 o 
  -9   8  14       82.71       39.21     56.35 o 
  -8   8  14      332.41      375.29     74.04 o 
  -7   8  14      307.53      234.35     67.49 o 
  -6   8  14      725.00      750.87     81.77 o 
  -5   8  14      327.09      365.84     55.08 o 
  -4   8  14      774.28      784.22    107.72 o 
  -3   8  14      959.35     1032.58     84.49 o 
  -2   8  14      507.63      493.57     65.52 o 
  -1   8  14        3.24      -35.22     43.09 o 
   0   8  14       11.43       31.96     45.70 o 
   1   8  14      977.88      940.89    104.80 o 
   2   8  14       24.52       26.74     69.82 o 
   3   8  14      449.23      321.86     63.74 o 
   4   8  14      792.57      761.11     82.24 o 
   5   8  14     2197.48     2442.70    133.40 o 
   6   8  14     1052.03     1061.28    188.64 o 
   7   8  14      317.32      412.95    189.60 o 
   8   8  14     1311.38     1340.28    140.04 o 
   9   8  14      911.85      936.87    127.21 o 
  10   8  14      817.23      817.27    123.13 o 
 -10   9  14     2200.42     2073.08    248.31 o 
  -9   9  14      623.54      598.72     85.56 o 
  -8   9  14      404.38      559.72    138.93 o 
  -7   9  14       23.28      -14.20     74.69 o 
  -6   9  14     7069.91     6996.87    213.25 o 
  -5   9  14      430.25      454.52     76.78 o 
  -4   9  14        1.94       54.00     63.28 o 
  -3   9  14       10.85      -58.24     58.24 o 
  -2   9  14     4907.44     4873.09    160.00 o 
  -1   9  14      189.76      179.86     70.12 o 
   0   9  14       14.04      -28.29     56.47 o 
   1   9  14      463.30      367.32     83.57 o 
   2   9  14     6084.20     5849.00    228.61 o 
   3   9  14       71.52       97.14     71.45 o 
   4   9  14      199.66       44.38    118.38 o 
   5   9  14      472.51      311.02     84.35 o 
   6   9  14     2702.05     2961.75    352.25 o 
   7   9  14        7.10      -69.37     69.37 o 
   8   9  14       96.07      174.89     90.96 o 
   9   9  14      505.64      388.82    108.69 o 
  -8  10  14      140.97      152.47     86.23 o 
  -7  10  14      511.00      499.63    102.70 o 
  -6  10  14       18.85        8.40     98.17 o 
  -5  10  14     1465.60     1704.42    125.15 o 
  -4  10  14      242.67      160.61     74.15 o 
  -3  10  14     1491.75     1679.03    141.38 o 
  -2  10  14        6.65      -28.69     51.51 o 
  -1  10  14      467.14      547.10     97.31 o 
   0  10  14      205.41      220.76     80.98 o 
   1  10  14     2590.31     2406.95    170.49 o 
   2  10  14       14.52      -12.21     70.26 o 
   3  10  14        1.61       84.24     74.82 o 
   4  10  14       11.92        5.68     70.09 o 
   5  10  14     2253.96     2609.38    192.49 o 
   6  10  14      242.13       55.27     77.83 o 
  -4  11  14       23.44     -103.94    103.94 o 
  -3  11  14      772.98      708.10    203.07 o 
  -2  11  14     2565.00     2983.54    288.73 o 
  -1  11  14      276.11      512.01    161.69 o 
   0  11  14      300.43      330.66     97.14 o 
   1  11  14      564.37      795.99    117.59 o 
   2  11  14     2555.31     2746.71    192.91 o 
 -17   0  15     1306.17     1378.20    196.34 o 
 -15   0  15      192.08      136.67    105.87 o 
 -13   0  15     7905.81     7970.86    369.57 o 
 -11   0  15      181.32      169.66     63.28 o 
  -9   0  15    31418.60    31132.85    641.51 o 
  -7   0  15     9770.34     9504.98    369.57 o 
  -5   0  15    37627.84    36399.39    701.31 o 
  -3   0  15       54.46       38.11     14.63 o 
  -1   0  15    27836.89    26589.58    532.10 o 
   1   0  15    10351.80    11525.69    212.31 o 
   3   0  15    34546.86    34380.13    541.32 o 
   5   0  15     6262.71     5678.76    390.99 o 
   7   0  15    17633.75    17786.44    406.74 o 
   9   0  15     3621.82     3936.11    233.87 o 
  11   0  15     2613.02     3177.95    250.23 o 
  13   0  15     3210.38     3212.60    304.13 o 
 -17   1  15      303.48      323.38    130.89 o 
 -16   1  15     1229.13     1453.97    155.91 o 
 -15   1  15        2.43       -0.62     64.28 o 
 -14   1  15       30.08       52.47     60.56 o 
 -13   1  15      387.14      408.82     69.27 o 
 -12   1  15     7378.31     6946.01    190.76 o 
 -11   1  15       33.92       89.27     47.74 o 
 -10   1  15      284.95      261.37     44.55 o 
  -9   1  15        1.75       10.43     32.78 o 
  -8   1  15    20922.15    20459.04    369.50 o 
  -7   1  15      517.44      575.69     48.64 o 
  -6   1  15     1610.42     1696.42     97.69 o 
  -5   1  15     2401.60     2516.53    109.30 o 
  -4   1  15    18890.96    18287.16    317.06 o 
  -3   1  15      190.70      290.77     34.88 o 
  -2   1  15    10774.64    10678.48    211.10 o 
  -1   1  15       18.57        7.99     18.89 o 
   0   1  15     1378.51     1154.41     43.06 o 
   1   1  15     3800.88     4096.54     72.84 o 
   2   1  15     1725.00     1790.61     51.15 o 
   3   1  15     6499.75     6443.25    111.83 o 
   4   1  15     5008.28     5213.90     93.20 o 
   5   1  15     2080.70     1961.71     53.88 o 
   6   1  15     1618.03     1616.14     51.66 o 
   7   1  15     1898.55     1907.93     67.81 o 
   8   1  15      893.27      966.94     54.56 o 
   9   1  15       84.89       51.88     54.18 o 
  10   1  15       98.91      113.13     49.58 o 
  11   1  15      694.72      772.81     82.62 o 
  12   1  15      740.94      873.70    117.68 o 
  13   1  15      178.77       62.82     78.18 o 
  14   1  15       50.40       33.80    119.34 o 
 -16   2  15      403.81      587.08    142.44 o 
 -15   2  15      313.46      237.84     76.18 o 
 -14   2  15      697.62      727.14     83.54 o 
 -13   2  15     5120.87     5355.18    172.74 o 
 -12   2  15      565.37      559.79     71.75 o 
 -11   2  15      136.28       98.68     48.09 o 
 -10   2  15      434.34      506.67     65.51 o 
  -9   2  15     7820.61     7732.80    219.44 o 
  -8   2  15      622.53      596.55     61.04 o 
  -7   2  15      310.53      322.63     59.52 o 
  -6   2  15     4054.59     4175.36     88.77 o 
  -5   2  15    21787.79    20784.73    315.42 o 
  -4   2  15      594.51      530.44     41.70 o 
  -3   2  15     1003.82     1036.89     94.97 o 
  -2   2  15      337.73      409.23     65.15 o 
  -1   2  15    31390.32    30744.91    430.68 o 
   0   2  15    13640.19    13915.15    186.68 o 
   1   2  15     4452.83     4345.19     77.47 o 
   2   2  15      919.06     1006.28     45.97 o 
   3   2  15    31073.73    30258.09    344.70 o 
   4   2  15    20922.10    21092.25    253.02 o 
   5   2  15     8926.87     8886.98    129.64 o 
   6   2  15     2232.41     2220.04     68.84 o 
   7   2  15     5552.19     5768.36    128.43 o 
   8   2  15     7699.84     7455.28    161.61 o 
   9   2  15     3880.18     3655.12    111.80 o 
  10   2  15      324.99      356.08     68.97 o 
  11   2  15     1791.36     1948.91    120.95 o 
  12   2  15     3242.71     3381.78    146.46 o 
  13   2  15     2413.41     2510.69    305.09 o 
  14   2  15       90.96       84.73     79.41 o 
 -16   3  15      407.46      456.19    142.44 o 
 -15   3  15       44.56       65.35     90.47 o 
 -14   3  15      110.85      193.44     68.73 o 
 -13   3  15     1390.98     1497.39    107.17 o 
 -12   3  15      798.45      837.87     84.15 o 
 -11   3  15      779.78      908.87     84.40 o 
 -10   3  15     1940.11     1910.98    107.48 o 
  -9   3  15     1607.95     1507.60     92.92 o 
  -8   3  15      288.22      312.44     47.23 o 
  -7   3  15      214.05      106.01     49.73 o 
  -6   3  15      289.63      314.30     40.54 o 
  -5   3  15     1828.02     1882.02     94.32 o 
  -4   3  15     2748.72     2901.17    102.49 o 
  -3   3  15     3122.17     3377.43    134.06 o 
  -2   3  15       66.85       65.95     31.94 o 
  -1   3  15      679.21      738.39     54.18 o 
   0   3  15     9093.51     9472.72    161.67 o 
   1   3  15    22492.31    22962.51    378.61 o 
   2   3  15      239.06      308.14     43.33 o 
   3   3  15     5880.59     6011.04     99.21 o 
   4   3  15       12.62       45.25     20.94 o 
   5   3  15     5506.90     5748.63    118.86 o 
   6   3  15      119.82      120.59     31.05 o 
   7   3  15    13065.29    13015.77    277.27 o 
   8   3  15      703.90      683.13     60.22 o 
   9   3  15     2950.28     2977.35    103.92 o 
  10   3  15       34.97      119.26     92.39 o 
  11   3  15     3822.57     4229.32    270.44 o 
  12   3  15       25.95       86.45     78.04 o 
  13   3  15      772.72      772.85    119.09 o 
  14   3  15       24.90       57.75    117.42 o 
 -16   4  15       67.86        6.69     83.57 o 
 -15   4  15      161.04      188.61     90.47 o 
 -14   4  15     1707.25     1668.18    151.38 o 
 -13   4  15       89.80      180.44     62.82 o 
 -12   4  15        0.87      -25.69     48.64 o 
 -11   4  15     2647.66     2607.31    123.08 o 
 -10   4  15     5781.89     5408.55    195.92 o 
  -9   4  15      275.45      291.80     47.10 o 
  -8   4  15      546.78      482.77     50.67 o 
  -7   4  15    10013.64     9898.51    191.12 o 
  -6   4  15     8675.79     8293.10    168.28 o 
  -5   4  15       73.62       82.09     36.63 o 
  -4   4  15    18578.94    17916.85    331.88 o 
  -3   4  15     6950.92     6378.50    229.21 o 
  -2   4  15      406.71      365.30     36.02 o 
  -1   4  15     4482.51     4702.01    116.47 o 
   0   4  15    15119.07    15391.79    327.84 o 
   1   4  15     3036.91     2766.14    159.44 o 
   2   4  15      119.01       63.08     37.78 o 
   3   4  15     2774.29     2893.72    125.13 o 
   4   4  15    14935.84    14793.99    251.60 o 
   5   4  15     1739.04     1793.10     80.58 o 
   6   4  15     1920.66     2047.75     85.48 o 
   7   4  15     1052.34     1023.53     70.66 o 
   8   4  15    12904.31    12894.24    345.62 o 
   9   4  15     2314.42     2398.45    121.29 o 
  10   4  15       30.65       83.91     52.97 o 
  11   4  15      750.67      804.71    117.03 o 
  12   4  15     7147.05     6742.18    273.54 o 
  13   4  15      514.63      786.75    125.63 o 
 -15   5  15       58.89        4.24     80.98 o 
 -14   5  15      622.01      449.84    107.53 o 
 -13   5  15     1395.20     1411.17    110.48 o 
 -12   5  15       54.37       73.92     57.35 o 
 -11   5  15        8.84       50.82     93.73 o 
 -10   5  15      694.95      697.73     77.74 o 
  -9   5  15     1864.87     1847.16     91.94 o 
  -8   5  15      719.43      758.31     61.76 o 
  -7   5  15      572.02      600.54     60.01 o 
  -6   5  15     1244.26     1230.21     73.52 o 
  -5   5  15        6.24       20.81     33.17 o 
  -4   5  15     1316.52     1269.77     82.10 o 
  -3   5  15     4434.95     4525.12    134.79 o 
  -2   5  15     3718.10     3283.15     87.25 o 
  -1   5  15        8.87        9.44     21.28 o 
   0   5  15     1813.91     1708.72     75.61 o 
   1   5  15     1800.18     1779.52    109.74 o 
   2   5  15     1607.48     1710.77     69.34 o 
   3   5  15      615.83      650.77     64.44 o 
   4   5  15      279.01      291.74     52.51 o 
   5   5  15     2597.74     2385.32     90.67 o 
   6   5  15      623.52      677.38     61.31 o 
   7   5  15     1608.82     1624.74    103.91 o 
   8   5  15       69.63      126.17     53.23 o 
   9   5  15     1435.60     1364.42    102.35 o 
  10   5  15       46.58      100.40     56.68 o 
  11   5  15     3275.33     3067.41    243.37 o 
  12   5  15        5.25        2.22     91.43 o 
  13   5  15      457.95      442.72    173.24 o 
 -14   6  15     1608.59     1599.67    364.76 o 
 -13   6  15      656.12      694.40    118.39 o 
 -12   6  15       55.72      118.09     63.08 o 
 -11   6  15      917.07     1167.05    100.74 o 
 -10   6  15     2391.80     2548.16    128.55 o 
  -9   6  15      785.97      746.89     82.57 o 
  -8   6  15     2466.82     2348.30     97.11 o 
  -7   6  15     3094.63     3131.53    104.86 o 
  -6   6  15     1416.88     1403.91     80.21 o 
  -5   6  15      111.44       86.39     39.09 o 
  -4   6  15    10180.27    10171.46    229.54 o 
  -3   6  15    10271.68    10078.09    350.37 o 
  -2   6  15     1594.63     1700.84    103.16 o 
  -1   6  15     1257.08     1141.48     63.42 o 
   0   6  15    10424.76    10078.04    233.77 o 
   1   6  15      922.61      894.43     58.06 o 
   2   6  15     2311.39     2266.95     79.96 o 
   3   6  15      654.88      670.23     71.14 o 
   4   6  15     5997.65     5896.21    168.87 o 
   5   6  15     1126.37     1263.39    133.23 o 
   6   6  15     1775.24     1766.97    108.36 o 
   7   6  15      217.11      187.90     88.19 o 
   8   6  15     4223.60     4139.14    169.07 o 
   9   6  15      276.20      395.53     70.48 o 
  10   6  15      278.00      435.25     75.13 o 
  11   6  15      604.06      553.65     84.59 o 
  12   6  15     2639.78     2696.73    296.43 o 
 -13   7  15      563.94      540.31    112.87 o 
 -12   7  15     1022.69      976.95    142.44 o 
 -11   7  15      329.88      314.98     70.77 o 
 -10   7  15      373.11      350.07     68.86 o 
  -9   7  15      311.32      248.73     86.56 o 
  -8   7  15     1557.20     1556.21    109.84 o 
  -7   7  15      870.52      869.96     70.64 o 
  -6   7  15     4045.00     3925.63    122.01 o 
  -5   7  15      102.29       74.54     39.87 o 
  -4   7  15     4271.35     4400.42    191.96 o 
  -3   7  15       44.71       63.63     44.65 o 
  -2   7  15     5490.21     5289.33    236.33 o 
  -1   7  15      491.10      506.84     74.09 o 
   0   7  15     1294.93     1404.47     88.77 o 
   1   7  15       94.29       63.85     35.52 o 
   2   7  15     2928.59     2867.10    133.62 o 
   3   7  15       58.18       46.26     48.12 o 
   4   7  15     1285.33     1415.27     99.64 o 
   5   7  15        3.99      -15.79     66.79 o 
   6   7  15       42.70        5.82     53.60 o 
   7   7  15       68.33      -20.52     67.40 o 
   8   7  15        0.16       49.73     72.09 o 
   9   7  15       51.70       83.56     62.42 o 
  10   7  15       52.12      -24.10     56.07 o 
  11   7  15       32.77      -24.27     76.28 o 
 -12   8  15     1742.61     1229.99    202.11 o 
 -11   8  15      388.21      426.24    102.98 o 
 -10   8  15      405.49      413.86     78.79 o 
  -9   8  15      297.70      264.77     67.77 o 
  -8   8  15     1471.18     1410.68    122.89 o 
  -7   8  15     2581.10     2407.04    190.32 o 
  -6   8  15     2255.89     2277.74    182.08 o 
  -5   8  15     1903.37     1886.19     98.46 o 
  -4   8  15      766.33      789.41     78.62 o 
  -3   8  15     1374.56     1469.36     99.48 o 
  -2   8  15     5825.83     5888.96    174.32 o 
  -1   8  15     4611.64     4392.81    146.80 o 
   0   8  15      801.37      723.18     74.67 o 
   1   8  15     2867.70     2783.37    247.35 o 
   2   8  15     5854.16     5950.59    357.06 o 
   3   8  15     2066.41     1839.71    142.84 o 
   4   8  15     1740.48     1940.85    121.86 o 
   5   8  15       18.86       26.64     54.84 o 
   6   8  15     4319.69     4483.29    165.45 o 
   7   8  15       58.14       10.75     70.27 o 
   8   8  15      572.52      645.98    135.70 o 
   9   8  15       47.01       46.36     79.99 o 
  10   8  15     1763.52     1551.02    159.76 o 
 -10   9  15       84.23       28.87    105.87 o 
  -9   9  15       65.08       38.79     61.88 o 
  -8   9  15      895.70     1002.48    101.71 o 
  -7   9  15      267.64      296.21     72.90 o 
  -6   9  15      408.37      386.68     75.87 o 
  -5   9  15      399.17      347.50     68.81 o 
  -4   9  15      748.62      858.39     84.60 o 
  -3   9  15       17.25      -14.72     46.24 o 
  -2   9  15     1582.08     1583.75    179.11 o 
  -1   9  15      465.86      543.66     92.30 o 
   0   9  15      601.84      641.41    142.44 o 
   1   9  15      483.96      648.66    153.99 o 
   2   9  15      421.01      422.95    117.42 o 
   3   9  15      355.86      465.97     91.19 o 
   4   9  15      531.39      523.00     95.25 o 
   5   9  15      464.43      506.07    110.68 o 
   6   9  15       30.04       -3.91     66.53 o 
   7   9  15     1240.07     1125.44    138.59 o 
   8   9  15        0.82      -67.37     92.39 o 
  -7  10  15        2.95      192.20     86.36 o 
  -6  10  15     1058.26      830.25    149.18 o 
  -5  10  15      790.51     1000.27    114.94 o 
  -4  10  15      168.78      119.26     63.39 o 
  -3  10  15      208.63      153.69     78.92 o 
  -2  10  15     2558.63     2408.16    135.07 o 
  -1  10  15      427.02      329.89     84.86 o 
   0  10  15       57.37       44.70    161.69 o 
   1  10  15      164.05       83.03     86.62 o 
   2  10  15     3214.70     3600.62    192.59 o 
   3  10  15      618.49      772.36    128.00 o 
   4  10  15      191.96      128.90     82.13 o 
   5  10  15      129.35       14.54     73.35 o 
   6  10  15     3313.51     3380.06    309.90 o 
  -2  11  15      653.01      710.27    169.39 o 
  -1  11  15      188.19       86.62    121.27 o 
   0  11  15       20.87      128.30    111.64 o 
 -16   0  16      165.79      194.41    113.57 o 
 -14   0  16     5378.16     5379.99    309.90 o 
 -12   0  16     2368.36     2094.25    204.04 o 
 -10   0  16     4702.93     4572.63    170.91 o 
  -8   0  16    15814.23    14974.67    348.07 o 
  -6   0  16      126.21       70.53     99.13 o 
  -4   0  16    22463.52    21628.68    347.67 o 
  -2   0  16      389.52      482.48     92.40 o 
   0   0  16    24023.79    23676.74    387.81 o 
   2   0  16     2412.78     2558.51     82.35 o 
   4   0  16    37916.54    36860.03    582.29 o 
   6   0  16     1763.88     1899.76     80.27 o 
   8   0  16    22389.81    21369.28    738.19 o 
  10   0  16     2347.39     2415.21    255.04 o 
  12   0  16     1112.37      999.00    179.01 o 
  14   0  16      143.84      105.87    115.49 o 
 -16   1  16      409.99      253.24     81.93 o 
 -15   1  16      776.36      848.96    108.20 o 
 -14   1  16      494.06      537.02     95.25 o 
 -13   1  16       29.67       15.06     61.65 o 
 -12   1  16        1.74      -10.59     67.37 o 
 -11   1  16      344.93      315.39     59.07 o 
 -10   1  16      417.02      422.72     59.36 o 
  -9   1  16     2001.07     2070.01     98.18 o 
  -8   1  16      243.72      265.24     37.05 o 
  -7   1  16      665.36      585.13     47.84 o 
  -6   1  16     3443.18     3571.07     98.90 o 
  -5   1  16    14343.45    14477.62    256.94 o 
  -4   1  16     2787.43     2980.96     80.86 o 
  -3   1  16        3.01       27.47     26.20 o 
  -2   1  16     4823.44     5495.46    137.78 o 
  -1   1  16    31515.83    29889.23    371.38 o 
   0   1  16     1991.61     1991.27     54.81 o 
   1   1  16     2727.65     2925.61     61.88 o 
   2   1  16        1.03       27.35     19.44 o 
   3   1  16    33907.57    33321.78    375.28 o 
   4   1  16     1979.44     1911.87     60.57 o 
   5   1  16       68.63       63.81     21.85 o 
   6   1  16       53.78       40.42     28.10 o 
   7   1  16    24786.48    24530.74    329.72 o 
   8   1  16     1565.50     1606.99     80.98 o 
   9   1  16      219.08      254.22     55.84 o 
  10   1  16      125.51      130.40     83.37 o 
  11   1  16     7977.27     7835.90    218.68 o 
  12   1  16      446.25      444.33    245.42 o 
  13   1  16      211.21      325.93    128.97 o 
  14   1  16       29.33       90.97     83.30 o 
 -16   2  16      436.18      498.54    144.36 o 
 -15   2  16      552.32      610.93    214.62 o 
 -14   2  16     1946.31     2006.66    149.00 o 
 -13   2  16     2427.78     2607.10    128.85 o 
 -12   2  16     2264.46     2251.24    119.82 o 
 -11   2  16      206.87      199.30     55.48 o 
 -10   2  16     1793.13     1926.58    108.38 o 
  -9   2  16     8410.18     8231.65    199.40 o 
  -8   2  16     6290.74     6168.42    162.64 o 
  -7   2  16      435.10      442.29     80.20 o 
  -6   2  16     2103.16     2219.92     91.78 o 
  -5   2  16    26498.01    26351.43    387.38 o 
  -4   2  16    12422.69    12248.63    300.80 o 
  -3   2  16      380.49      455.31     49.21 o 
  -2   2  16      493.91      573.06     53.18 o 
  -1   2  16     3517.16     3428.10    105.20 o 
   0   2  16    20869.03    21189.91    248.43 o 
   1   2  16      125.60      225.49     26.71 o 
   2   2  16       46.71       88.45     21.32 o 
   3   2  16       33.01        7.76     17.08 o 
   4   2  16    14346.63    13826.36    182.03 o 
   5   2  16      496.12      544.16     41.72 o 
   6   2  16      286.05      316.03     36.98 o 
   7   2  16     1738.60     1732.65     69.56 o 
   8   2  16     4793.86     4673.24    124.33 o 
   9   2  16     1511.72     1526.19    102.09 o 
  10   2  16        4.17      -43.15     43.15 o 
  11   2  16       49.38       39.28     54.09 o 
  12   2  16      931.80     1236.53    107.48 o 
  13   2  16      728.84      910.93    320.49 o 
  14   2  16        9.06      159.76    127.04 o 
 -16   3  16      867.11      846.94    163.61 o 
 -15   3  16       74.53        7.95    149.18 o 
 -14   3  16     1008.16     1158.10    102.08 o 
 -13   3  16      450.62      523.34     75.96 o 
 -12   3  16      495.20      444.83     70.09 o 
 -11   3  16      249.63      177.90     55.12 o 
 -10   3  16    10482.37    10478.81    242.69 o 
  -9   3  16      526.19      666.96     68.61 o 
  -8   3  16      814.60      829.11     97.52 o 
  -7   3  16     6135.28     5932.25    137.93 o 
  -6   3  16     9361.65     9625.66    183.84 o 
  -5   3  16     1756.16     1774.82    118.36 o 
  -4   3  16     1193.65     1125.87    113.57 o 
  -3   3  16      946.23      978.95     92.39 o 
  -2   3  16     6433.36     5779.11    583.75 o 
  -1   3  16    13532.77    13519.60    211.67 o 
   0   3  16        4.69        7.59     20.44 o 
   1   3  16       79.46       44.78     26.90 o 
   2   3  16     1994.83     1952.19     65.71 o 
   3   3  16     8117.66     8262.52    140.56 o 
   4   3  16     6618.98     6612.83    108.03 o 
   5   3  16     2960.98     3010.00     81.03 o 
   6   3  16     2156.49     2137.61     87.67 o 
   7   3  16     3475.98     3152.86    176.14 o 
   8   3  16     5081.91     5202.08    137.31 o 
   9   3  16     1724.89     1789.18     93.19 o 
  10   3  16       18.17       76.88     49.57 o 
  11   3  16      983.29     1043.54     98.00 o 
  12   3  16     3083.94     3092.54    183.92 o 
  13   3  16     1274.51     1174.79    110.46 o 
 -15   4  16      125.97      144.52     86.36 o 
 -14   4  16      168.84      193.62     95.92 o 
 -13   4  16     3097.48     3469.41    184.92 o 
 -12   4  16      998.47      948.44     88.48 o 
 -11   4  16      749.49      715.54     79.84 o 
 -10   4  16     1585.13     1807.17    109.42 o 
  -9   4  16     9312.05     9030.13    238.66 o 
  -8   4  16       10.07       23.93     34.06 o 
  -7   4  16      146.02       92.92     37.57 o 
  -6   4  16     2088.80     1990.16     79.94 o 
  -5   4  16    16853.63    16878.04    425.08 o 
  -4   4  16      284.08      240.26     47.74 o 
  -3   4  16     2567.01     2747.84    122.50 o 
  -2   4  16     3646.97     3657.80     93.29 o 
  -1   4  16     6968.48     6966.32    150.84 o 
   0   4  16     2137.67     2089.14     79.55 o 
   1   4  16      104.26      174.42     63.90 o 
   2   4  16     2251.34     1999.64     77.33 o 
   3   4  16      537.65      511.03     67.36 o 
   4   4  16      709.03      732.85     56.77 o 
   5   4  16      802.13      771.31     60.62 o 
   6   4  16     4654.16     4625.36    126.30 o 
   7   4  16        0.64      -12.98     37.52 o 
   8   4  16      125.31      143.36     46.09 o 
   9   4  16     3676.06     3589.39    120.97 o 
  10   4  16     1106.89     1045.63     80.35 o 
  11   4  16      681.58      450.74     98.50 o 
  12   4  16        4.56       49.44     76.69 o 
  13   4  16     1660.06     1722.75    240.61 o 
  14   4  16       88.50      279.11    127.04 o 
 -15   5  16        0.69      -22.63     81.86 o 
 -14   5  16     1696.04     1691.33    159.58 o 
 -13   5  16      143.35      168.95     65.10 o 
 -12   5  16      491.19      604.70     80.00 o 
 -11   5  16      145.62       79.67     53.05 o 
 -10   5  16     6325.13     6186.45    185.91 o 
  -9   5  16      256.42      195.17     48.10 o 
  -8   5  16       23.06       26.55     36.73 o 
  -7   5  16     1369.04     1284.16     77.06 o 
  -6   5  16     3563.79     3289.35    105.85 o 
  -5   5  16       91.83      118.62     38.27 o 
  -4   5  16      176.78      207.84     46.61 o 
  -3   5  16     2162.72     2145.21    138.62 o 
  -2   5  16     4042.62     3976.32    126.92 o 
  -1   5  16      168.78      202.65     33.45 o 
   0   5  16     1237.34     1124.94     60.48 o 
   1   5  16     4464.68     4313.47    106.65 o 
   2   5  16     2353.60     2427.40     80.11 o 
   3   5  16      506.91      526.21     60.62 o 
   4   5  16      258.64      263.26     53.99 o 
   5   5  16     3367.74     3296.19    203.37 o 
   6   5  16     2549.60     2550.73     97.58 o 
   7   5  16      206.95      242.36     49.58 o 
   8   5  16     5810.13     5381.98    149.44 o 
   9   5  16     5354.22     5317.27    194.37 o 
  10   5  16      320.37      384.51     84.04 o 
  11   5  16       47.79       70.08     76.46 o 
  12   5  16     4636.24     4852.22    240.09 o 
  13   5  16      486.02      794.97    192.49 o 
 -14   6  16        2.60       15.61    174.20 o 
 -13   6  16     2451.25     2224.58    179.65 o 
 -12   6  16      103.53      220.01     67.17 o 
 -11   6  16      176.28      236.96     66.00 o 
 -10   6  16      124.78      161.97     59.27 o 
  -9   6  16     4416.83     4322.96    156.28 o 
  -8   6  16       65.06       77.43     41.46 o 
  -7   6  16      498.85      502.47     63.09 o 
  -6   6  16     3967.29     4003.03    120.11 o 
  -5   6  16     4140.63     4343.74    137.53 o 
  -4   6  16      177.10      234.38     51.36 o 
  -3   6  16      897.71      827.21     89.49 o 
  -2   6  16    10216.61    10173.13    228.05 o 
  -1   6  16     2383.54     2270.42    138.59 o 
   0   6  16     4696.11     4430.94    135.62 o 
   1   6  16      921.35      990.43     61.63 o 
   2   6  16     5029.24     5039.57    149.03 o 
   3   6  16     5099.19     5140.13    217.60 o 
   4   6  16     3718.89     3525.99    131.10 o 
   5   6  16      850.44      870.56     81.77 o 
   6   6  16     2943.02     3079.72    130.35 o 
   7   6  16      805.99      714.27     69.77 o 
   8   6  16     1453.50     1213.43     85.08 o 
   9   6  16      816.73      647.17     83.65 o 
  10   6  16     1026.97     1102.35    100.85 o 
  11   6  16       19.40       44.15     59.71 o 
  12   6  16       14.19      -71.22    123.19 o 
 -13   7  16        2.06       -3.46     80.91 o 
 -12   7  16      123.06      134.31     94.32 o 
 -11   7  16       56.38       39.45     58.89 o 
 -10   7  16      171.88      138.35     61.97 o 
  -9   7  16       27.25      -19.02     69.36 o 
  -8   7  16      537.44      568.49     77.29 o 
  -7   7  16      283.67      385.51     57.55 o 
  -6   7  16     1556.84     1394.56     96.96 o 
  -5   7  16      110.98       99.39     42.95 o 
  -4   7  16      708.42      713.28     73.79 o 
  -3   7  16     4707.23     4594.55    161.04 o 
  -2   7  16     2256.74     2437.79    137.25 o 
  -1   7  16     5238.27     5163.37    157.22 o 
   0   7  16     1275.03     1366.42     89.45 o 
   1   7  16     3868.29     3994.66    172.08 o 
   2   7  16     3121.71     2776.84    187.67 o 
   3   7  16     3960.49     3940.50    160.99 o 
   4   7  16     2634.21     2383.05    118.97 o 
   5   7  16     5125.39     5075.03    167.74 o 
   6   7  16     2653.70     2569.31    131.63 o 
   7   7  16      992.88      932.78     92.99 o 
   8   7  16     1005.28      939.74    108.53 o 
   9   7  16     1116.61     1231.70    108.76 o 
  10   7  16      738.52      808.27    108.85 o 
  11   7  16      146.97      165.51     90.92 o 
 -11   8  16     2606.33     2625.89    195.14 o 
 -10   8  16        0.58        2.84     60.47 o 
  -9   8  16      235.65      211.25     66.28 o 
  -8   8  16       17.29       12.10     53.19 o 
  -7   8  16     1720.95     1933.24    124.27 o 
  -6   8  16      444.61      538.47     76.73 o 
  -5   8  16      978.30      879.31     74.18 o 
  -4   8  16      343.18      375.01     72.96 o 
  -3   8  16     1666.06     1897.30    111.91 o 
  -2   8  16     1253.02     1334.06     95.86 o 
  -1   8  16      976.21      941.02    115.18 o 
   0   8  16     3446.28     3374.89    167.35 o 
   1   8  16     1757.81     1638.99    132.66 o 
   2   8  16     2946.70     2911.28    162.61 o 
   3   8  16      849.27      852.22    106.14 o 
   4   8  16     3580.12     3583.55    181.01 o 
   5   8  16     1254.03     1182.54    169.39 o 
   6   8  16      371.16      386.60     88.44 o 
   7   8  16      303.71      307.93     84.83 o 
   8   8  16     1189.83     1071.27    104.72 o 
   9   8  16        7.91      -41.97     90.47 o 
  10   8  16      268.25      213.31    132.82 o 
 -10   9  16      121.15       53.90    115.49 o 
  -9   9  16       30.36      -67.69     67.69 o 
  -8   9  16     1383.15     1385.69    116.55 o 
  -7   9  16       42.67      150.80     63.52 o 
  -6   9  16        0.36       15.02     58.75 o 
  -5   9  16      576.93      554.84     80.87 o 
  -4   9  16     1513.83     1527.85    109.17 o 
  -3   9  16      257.00      371.47     67.31 o 
  -2   9  16     1339.11     1339.15    100.74 o 
  -1   9  16     1527.34     1562.03    136.66 o 
   0   9  16     2665.33     2337.36    165.37 o 
   1   9  16      143.01      102.70     72.73 o 
   2   9  16     1019.24     1009.81    120.31 o 
   3   9  16     1212.17     1267.88    131.34 o 
   4   9  16     2055.44     1850.85    178.05 o 
   5   9  16      187.41      216.05     84.86 o 
   6   9  16      388.56      516.59    101.65 o 
   7   9  16      645.17      713.47    113.64 o 
   8   9  16      535.28      510.09    150.14 o 
  -7  10  16     2883.60     2803.88    196.64 o 
  -6  10  16       40.40       35.15     98.17 o 
  -5  10  16       27.26       -8.20     68.90 o 
  -4  10  16      431.45      466.23     79.18 o 
  -3  10  16     1311.18     1477.04    137.30 o 
  -2  10  16       12.10       15.19     74.71 o 
  -1  10  16      314.54      394.86     94.81 o 
   0  10  16      113.58      204.72     84.26 o 
   1  10  16      881.44      782.20    112.13 o 
   2  10  16       87.42      -43.35     73.35 o 
   3  10  16      155.73      181.12     99.13 o 
   4  10  16      259.45      324.95     97.25 o 
   5  10  16      177.87       62.81     86.62 o 
 -15   0  17      942.07     1027.88    167.46 o 
 -13   0  17     6137.37     6375.15    331.08 o 
 -11   0  17     2895.83     3058.61    213.66 o 
  -9   0  17      377.42      298.35     98.17 o 
  -7   0  17     3419.60     3530.20    163.61 o 
  -5   0  17       38.38       11.37     22.32 o 
  -3   0  17     4328.55     4584.74     90.39 o 
  -1   0  17      291.62      270.44     52.39 o 
   1   0  17       57.44       88.07     41.40 o 
   3   0  17     7925.17     7438.08    161.48 o 
   5   0  17      913.71      983.90     91.72 o 
   7   0  17    12595.76    12383.34    315.96 o 
   9   0  17     1147.04     1106.97    103.00 o 
  11   0  17     9303.02     9453.01    446.57 o 
  13   0  17      125.80       92.39    105.87 o 
 -16   1  17        0.11       73.11     72.81 o 
 -15   1  17       23.07       41.02     70.01 o 
 -14   1  17     9151.11     9196.80    295.35 o 
 -13   1  17      639.04      871.37    104.14 o 
 -12   1  17       12.21      -45.69     56.47 o 
 -11   1  17      558.50      469.03     78.91 o 
 -10   1  17     9513.72     9103.57    323.28 o 
  -9   1  17      486.59      553.26     70.06 o 
  -8   1  17     1804.60     1749.61     90.93 o 
  -7   1  17       40.51       47.13     27.63 o 
  -5   1  17     5548.78     5524.89    257.93 o 
  -4   1  17    10344.95    10714.68    167.91 o 
  -3   1  17     1486.23     1477.11     96.96 o 
  -2   1  17    11917.87    11504.09    230.78 o 
  -1   1  17     3006.00     2873.58     69.06 o 
   0   1  17    13781.54    13335.89    189.97 o 
   1   1  17     2515.60     2561.53     58.93 o 
   2   1  17     5030.53     5339.27     91.39 o 
   3   1  17     3372.37     3377.45     71.34 o 
   4   1  17    19361.49    19130.41    235.94 o 
   5   1  17        5.92       -4.19     19.08 o 
   6   1  17      120.04       90.62     30.33 o 
   7   1  17     1774.39     1807.89     70.85 o 
   8   1  17    13080.60    12873.01    235.23 o 
   9   1  17      147.91      132.01     90.02 o 
  10   1  17       51.66      -20.26     45.50 o 
  11   1  17      426.21      514.01    112.08 o 
  12   1  17     6142.85     6286.44    262.68 o 
  13   1  17       21.27      -51.30     68.90 o 
  14   1  17       50.23      186.71    130.89 o 
 -16   2  17      164.70       76.78     72.10 o 
 -15   2  17       61.09      182.83     76.46 o 
 -14   2  17      109.74      213.95    113.57 o 
 -13   2  17     1360.47     1288.62    145.33 o 
 -12   2  17       44.75       12.36     70.26 o 
 -11   2  17      681.39      829.04     81.75 o 
 -10   2  17     1836.76     1738.28    103.28 o 
  -9   2  17     1504.85     1547.48    167.84 o 
  -8   2  17      300.91      304.34     50.37 o 
  -7   2  17     1150.81      905.75    108.05 o 
  -6   2  17     4618.02     4548.16    113.09 o 
  -5   2  17      864.02      857.62     63.45 o 
  -4   2  17     9515.16    10021.39    266.07 o 
  -3   2  17     2385.69     2431.20     95.41 o 
  -2   2  17     5497.94     5459.42    123.42 o 
  -1   2  17      722.74      816.78     42.14 o 
   0   2  17    13558.85    14297.17    202.62 o 
   1   2  17       92.19       85.42     28.37 o 
   2   2  17     9541.96     9307.31    135.07 o 
   3   2  17     3665.91     3817.76     78.01 o 
   4   2  17      650.66      681.27     44.68 o 
   5   2  17       59.99       22.05     26.83 o 
   6   2  17     7323.67     7091.09    133.72 o 
   7   2  17     4302.42     4273.10    101.52 o 
   8   2  17       60.22       34.39     36.80 o 
   9   2  17        4.64       14.26     44.65 o 
  10   2  17     1111.33     1233.92     97.25 o 
  11   2  17     4182.77     4285.52    178.48 o 
  12   2  17       97.78       96.14     62.47 o 
  13   2  17       21.56      110.32     82.89 o 
 -16   3  17      807.27      687.18    161.69 o 
 -15   3  17      144.55      142.58    182.86 o 
 -14   3  17      332.32      369.18     87.08 o 
 -13   3  17     1786.39     1716.57    116.93 o 
 -12   3  17     1500.45     1435.40    106.47 o 
 -11   3  17      112.59      130.27     55.60 o 
 -10   3  17     2740.30     2925.91    178.33 o 
  -9   3  17    11657.76    11697.93    257.62 o 
  -8   3  17      888.08      981.12     65.88 o 
  -7   3  17      171.27      124.05     37.30 o 
  -6   3  17     5650.90     5714.69    193.93 o 
  -5   3  17    20989.41    21213.97    330.47 o 
  -4   3  17     3534.39     3633.36    146.20 o 
  -3   3  17     4267.60     4522.78    161.97 o 
  -2   3  17     4499.90     4576.29    161.28 o 
  -1   3  17    23518.93    24067.36    345.19 o 
   0   3  17    11954.03    12251.34    294.09 o 
   1   3  17     7726.25     7996.51    146.30 o 
   2   3  17     4212.33     4212.82     97.75 o 
   3   3  17     9226.10     9080.49    152.44 o 
   4   3  17     7229.77     7066.94    130.82 o 
   5   3  17       74.87       29.49     28.15 o 
   6   3  17     1870.02     1800.21    167.25 o 
   7   3  17     3772.91     3779.61    121.97 o 
   8   3  17     2619.40     2709.44    110.02 o 
   9   3  17      195.97      154.36     48.90 o 
  10   3  17      415.27      390.42     70.09 o 
  11   3  17     1909.56     2081.43    129.84 o 
  12   3  17      886.49      870.35     96.12 o 
  13   3  17      114.87      279.92     76.21 o 
 -15   4  17      445.68      411.92    144.36 o 
 -14   4  17       53.45        2.76     59.01 o 
 -13   4  17      349.67      567.33     79.79 o 
 -12   4  17      690.44      754.47     83.80 o 
 -11   4  17      637.57      603.41     76.95 o 
 -10   4  17     1219.34     1197.04     94.08 o 
  -9   4  17       69.88       74.73     41.27 o 
  -8   4  17     1330.49     1242.31     76.20 o 
  -7   4  17       10.16       43.76     34.47 o 
  -6   4  17     4237.08     4071.28    113.94 o 
  -5   4  17      301.44      343.06     45.38 o 
  -4   4  17     4716.32     4650.91    140.34 o 
  -3   4  17       53.29       12.62     40.18 o 
  -2   4  17     4680.81     4910.43    170.62 o 
  -1   4  17      243.88      245.60     45.31 o 
   0   4  17     5373.26     5355.63    175.03 o 
   1   4  17      350.67      360.84     60.10 o 
   2   4  17    18651.78    18939.08    332.14 o 
   3   4  17     1238.79     1315.50     81.16 o 
   4   4  17     1202.46     1221.00     70.43 o 
   5   4  17      897.71      891.32     64.74 o 
   6   4  17     5378.30     5002.89    197.59 o 
   7   4  17       17.66        0.95     52.79 o 
   8   4  17       13.82      -37.95     37.95 o 
   9   4  17     2231.00     2186.99    106.63 o 
  10   4  17     2239.95     2361.08    182.67 o 
  11   4  17        4.60       30.51     58.27 o 
  12   4  17      350.81      315.81    147.03 o 
  13   4  17      339.04      340.05    126.08 o 
 -15   5  17      325.41      340.70    128.97 o 
 -14   5  17       34.21      109.36     87.84 o 
 -13   5  17     1371.95     1244.82    107.42 o 
 -12   5  17     1188.85     1164.69    103.93 o 
 -11   5  17        2.34       25.09     52.22 o 
 -10   5  17      455.78      457.66     71.41 o 
  -9   5  17    11478.83    11439.71    227.82 o 
  -8   5  17     2390.77     2409.05    110.30 o 
  -7   5  17      200.13      206.13     45.08 o 
  -6   5  17     2416.25     2372.32     92.29 o 
  -5   5  17     7298.97     7047.73    157.99 o 
  -4   5  17      429.96      518.07     65.26 o 
  -3   5  17     1239.63     1250.39     84.94 o 
  -2   5  17     3101.98     3076.53    126.27 o 
  -1   5  17    16673.01    16725.28    319.81 o 
   0   5  17     2268.36     2096.55     91.63 o 
   1   5  17       14.97        8.97     30.51 o 
   2   5  17     1094.12     1089.62     61.26 o 
   3   5  17     8933.39     8888.13    207.80 o 
   4   5  17        0.13       47.35     43.25 o 
   5   5  17       16.55      -34.88     34.88 o 
   6   5  17     5182.02     5145.39    180.65 o 
   7   5  17     9496.52     9317.91    301.83 o 
   8   5  17        3.53       14.47     43.12 o 
   9   5  17      674.42      585.70     68.61 o 
  10   5  17     3084.56     2831.48    118.07 o 
  11   5  17     1034.49     1091.42    105.80 o 
  12   5  17       27.22      177.25    117.42 o 
  13   5  17     1020.68     1137.59    194.41 o 
 -14   6  17        0.06      113.93     89.14 o 
 -13   6  17      846.31      843.93    124.15 o 
 -12   6  17       94.43      -55.49     55.49 o 
 -11   6  17      628.41      639.77     82.22 o 
 -10   6  17      159.26       98.06     55.80 o 
  -9   6  17      357.23      386.39     57.48 o 
  -8   6  17     1427.05     1378.95    113.91 o 
  -7   6  17     1543.12     1559.77     88.11 o 
  -6   6  17     1664.16     1960.99     96.66 o 
  -5   6  17        7.31       59.12     39.95 o 
  -4   6  17     1086.06     1056.38     82.10 o 
  -3   6  17       28.64       56.65     61.05 o 
  -2   6  17      776.78      845.27    102.60 o 
  -1   6  17      137.90       67.97     41.27 o 
   0   6  17       38.09       72.25     40.76 o 
   1   6  17     2104.95     1900.55     93.65 o 
   2   6  17     2373.08     2262.44    137.85 o 
   3   6  17      882.31      952.06     80.67 o 
   4   6  17       58.46       76.52     49.56 o 
   5   6  17     3261.24     3094.28    128.52 o 
   6   6  17     3485.81     3385.19    137.69 o 
   7   6  17      610.98      591.56     94.74 o 
   8   6  17      241.03      258.24     55.30 o 
   9   6  17     1186.05     1331.87     92.79 o 
  10   6  17      744.40      756.27     78.29 o 
  11   6  17      611.01      754.47     93.81 o 
  12   6  17      476.64      242.75     97.55 o 
 -12   7  17     1076.15     1239.80    140.47 o 
 -11   7  17     1309.73     1233.54    109.38 o 
 -10   7  17      400.89      464.02     75.89 o 
  -9   7  17     1936.54     1976.49    125.19 o 
  -8   7  17     2835.83     2772.64    135.75 o 
  -7   7  17     2538.55     2652.28    110.58 o 
  -6   7  17      363.76      437.48     58.06 o 
  -5   7  17     3249.84     3259.56    113.70 o 
  -4   7  17     1076.64     1056.40     99.28 o 
  -3   7  17     2886.14     2977.90    122.92 o 
  -2   7  17       23.34       27.54     45.25 o 
  -1   7  17     3175.21     3163.82    125.37 o 
   0   7  17     1710.46     1797.56    149.20 o 
   1   7  17     4985.17     4567.77    479.29 o 
   2   7  17     2108.61     1875.23    138.15 o 
   3   7  17     3814.96     3706.86    385.94 o 
   4   7  17     2155.55     2246.45    155.80 o 
   5   7  17     2183.10     1915.29    144.27 o 
   6   7  17     1645.44     1649.30    116.53 o 
   7   7  17     2517.90     2412.18    138.88 o 
   8   7  17      290.88      288.59     78.98 o 
   9   7  17      663.08      689.42     89.96 o 
  10   7  17      765.07      920.80    116.31 o 
  11   7  17      501.25      566.40    113.28 o 
 -11   8  17      187.89      160.60     88.52 o 
 -10   8  17      261.13      175.78     67.27 o 
  -9   8  17      735.79      690.55     88.01 o 
  -8   8  17      196.50      233.54     68.34 o 
  -7   8  17      424.11      417.41     73.91 o 
  -6   8  17      268.24      311.85     92.79 o 
  -5   8  17      378.71      421.16    103.91 o 
  -4   8  17      895.87      782.94     81.10 o 
  -3   8  17      813.03      770.79     90.48 o 
  -2   8  17       53.17       54.89     49.76 o 
  -1   8  17      126.97      127.99     55.13 o 
   0   8  17     2053.92     2059.14    177.09 o 
   1   8  17      218.32      317.22     87.58 o 
   2   8  17       90.76      163.17     70.74 o 
   3   8  17      969.77      978.73    116.22 o 
   4   8  17     1677.52     1420.39    168.43 o 
   5   8  17      950.04      800.90    118.38 o 
   6   8  17        1.97       -0.96     70.78 o 
   7   8  17      345.87      144.40    108.75 o 
   8   8  17      760.02      693.76    107.97 o 
   9   8  17      678.29      614.35    128.97 o 
  -9   9  17        0.97      -66.32     66.32 o 
  -8   9  17        3.38      -22.06     61.08 o 
  -7   9  17     3002.63     3222.13    190.08 o 
  -6   9  17      562.09      515.52     81.32 o 
  -5   9  17       93.52       87.88     57.77 o 
  -4   9  17       47.22       71.55     72.67 o 
  -3   9  17     3674.98     3932.49    149.09 o 
  -2   9  17      211.99      183.82     61.31 o 
  -1   9  17      938.14      732.13    106.53 o 
   0   9  17      327.83      439.45     93.80 o 
   1   9  17     5606.20     5957.52    237.51 o 
   2   9  17       37.32      -12.61     63.58 o 
   3   9  17       21.70      -17.44     69.38 o 
   4   9  17      459.00      575.57    106.79 o 
   5   9  17     3496.22     3429.08    188.33 o 
   6   9  17        0.53      -70.74     70.74 o 
   7   9  17        1.25     -100.09    102.02 o 
  -6  10  17      315.40      411.18     98.36 o 
  -5  10  17        4.37      -32.46     70.09 o 
  -4  10  17     1528.22     1706.98    149.65 o 
  -3  10  17        2.03        3.41     70.15 o 
  -2  10  17      236.07      269.63     85.62 o 
  -1  10  17       26.53       26.17    145.33 o 
   0  10  17     1773.42     1862.52    163.61 o 
   1  10  17       83.18       -5.43     71.67 o 
   2  10  17      551.71      561.47    107.53 o 
   3  10  17        6.94       47.16     80.30 o 
   4  10  17     1818.53     1697.39    159.89 o 
 -16   0  18       84.80       76.99    107.79 o 
 -14   0  18     4644.83     4309.77    275.26 o 
 -12   0  18      531.57      500.46    121.27 o 
 -10   0  18     6793.62     6521.44    317.60 o 
  -8   0  18      406.08      336.85     98.17 o 
  -4   0  18     8048.77     8015.17    195.43 o 
  -2   0  18    51330.78    51961.19    992.16 o 
   0   0  18      231.79      241.06     34.56 o 
   2   0  18    31090.87    31303.50    505.81 o 
   4   0  18      701.76      761.54     57.02 o 
   6   0  18    11071.02    10970.66    224.25 o 
   8   0  18     2256.62     1980.59    131.21 o 
  10   0  18     1871.51     1842.09    204.04 o 
  12   0  18     7546.91     7893.87    419.62 o 
 -16   1  18       10.33      -65.33     65.33 o 
 -15   1  18        0.05       45.98     71.45 o 
 -14   1  18       99.43       23.12     68.72 o 
 -13   1  18     5238.39     5256.80    213.01 o 
 -12   1  18      677.75      619.18     93.23 o 
 -11   1  18      618.09      530.55     84.86 o 
 -10   1  18      916.98     1044.55    106.06 o 
  -9   1  18     7440.40     7015.66    231.49 o 
  -8   1  18      718.59      672.05     63.26 o 
  -7   1  18     1995.84     1811.54     87.76 o 
  -6   1  18      226.42       58.39     50.01 o 
  -5   1  18    10533.92    10353.81    279.70 o 
  -4   1  18      816.98      892.59     58.08 o 
  -3   1  18     3927.41     3780.78    118.54 o 
  -2   1  18     1444.68     1598.35    107.36 o 
  -1   1  18     8150.34     8223.15    134.63 o 
   0   1  18     4045.65     4174.97     85.72 o 
   1   1  18      580.18      603.22     34.37 o 
   2   1  18     4206.74     4241.11     81.23 o 
   3   1  18     7161.40     7232.30    114.59 o 
   4   1  18      133.48       96.65     24.99 o 
   5   1  18     1365.99     1427.33     61.99 o 
   6   1  18     3566.85     3534.37     90.13 o 
   7   1  18       24.23       20.72     30.53 o 
   8   1  18       99.59      100.89     44.41 o 
   9   1  18       83.79      134.74     51.60 o 
  10   1  18      319.73      339.31     65.58 o 
  11   1  18     1255.45     1351.41    134.73 o 
  12   1  18      632.60      777.40    117.03 o 
  13   1  18      118.03      119.47     79.88 o 
 -16   2  18      160.10       81.71     75.53 o 
 -15   2  18      879.82      858.10    113.50 o 
 -14   2  18     1107.52     1262.00    129.94 o 
 -13   2  18       30.57       62.65     63.28 o 
 -12   2  18      187.15      210.48     76.03 o 
 -11   2  18     3771.07     3594.75    170.78 o 
 -10   2  18     7063.70     6728.08    185.13 o 
  -9   2  18        1.24      101.92     46.78 o 
  -8   2  18      210.42       67.30     37.06 o 
  -7   2  18     2273.64     2184.46     92.44 o 
  -6   2  18    14933.45    14942.39    252.68 o 
  -5   2  18     6229.66     6053.88    168.36 o 
  -4   2  18     1273.81     1176.18     94.59 o 
  -3   2  18     1027.96     1132.45     76.89 o 
  -2   2  18    28286.36    28423.74    478.95 o 
  -1   2  18    10403.81    10604.65    220.04 o 
   0   2  18     5712.67     5764.49    115.03 o 
   1   2  18      774.14      786.02     43.09 o 
   2   2  18    14962.18    14999.97    195.74 o 
   3   2  18    14031.39    13289.36    179.34 o 
   4   2  18     1547.38     1506.35     88.79 o 
   5   2  18        8.26       44.12     27.63 o 
   6   2  18     2661.39     2696.09     80.27 o 
   7   2  18     1910.93     1982.45     85.79 o 
   8   2  18     3237.96     3250.23    108.08 o 
   9   2  18       42.77       53.88     56.25 o 
  10   2  18     1887.58     2205.45    129.75 o 
  11   2  18     3610.89     3692.67    153.21 o 
  12   2  18     2435.04     2650.75    144.83 o 
  13   2  18      242.43      232.71     90.92 o 
 -15   3  18      590.50      610.82    102.70 o 
 -14   3  18     1403.55     1566.00    221.36 o 
 -13   3  18      511.01      700.49    101.84 o 
 -12   3  18       20.65       80.29    128.00 o 
 -11   3  18      906.23      816.12     92.11 o 
 -10   3  18     1977.59     2092.64    112.34 o 
  -9   3  18     1271.50     1356.93     92.41 o 
  -8   3  18        3.31       43.47     37.60 o 
  -7   3  18      441.42      349.22     47.72 o 
  -6   3  18     1730.76     1730.80     80.11 o 
  -5   3  18     2291.52     2482.55     86.93 o 
  -4   3  18     1934.44     2153.76    115.67 o 
  -3   3  18      498.49      560.43     73.14 o 
  -2   3  18     5248.79     5273.91    145.47 o 
  -1   3  18     3565.00     3955.23    149.84 o 
   0   3  18     7604.17     7535.00    156.80 o 
   1   3  18        4.34       15.19     19.74 o 
   2   3  18     9886.10     9619.27    154.67 o 
   3   3  18      245.11      271.72     30.22 o 
   4   3  18     3928.95     4092.57     96.89 o 
   5   3  18      858.66      803.59     52.14 o 
   6   3  18     4209.87     4185.57    118.11 o 
   7   3  18       11.47       38.78     37.49 o 
   8   3  18     3222.28     3240.30    142.53 o 
   9   3  18        0.17      -29.22     46.57 o 
  10   3  18     2311.86     2301.20    134.10 o 
  11   3  18       17.83       -4.86     53.13 o 
  12   3  18     1263.86     1316.20    112.71 o 
  13   3  18        0.55        4.06     73.31 o 
 -15   4  18     1085.81     1166.47    196.34 o 
 -14   4  18      202.86      170.35     77.58 o 
 -13   4  18      687.52      839.52    156.59 o 
 -12   4  18     1309.18     1299.43    108.02 o 
 -11   4  18     2015.23     1970.02    119.94 o 
 -10   4  18      638.26      686.91     78.13 o 
  -9   4  18     1125.97      968.60     71.87 o 
  -8   4  18      998.94      960.38     73.07 o 
  -7   4  18     1340.92     1420.25     79.29 o 
  -6   4  18     1681.11     1703.03    109.47 o 
  -5   4  18     5679.69     5465.89    133.59 o 
  -4   4  18      661.54      773.54     69.23 o 
  -3   4  18      336.53      346.03     79.75 o 
  -2   4  18      450.80      415.35     93.82 o 
  -1   4  18    10447.18    10463.90    225.38 o 
   0   4  18     5970.73     6088.36    157.17 o 
   1   4  18        0.53       -8.10     31.95 o 
   2   4  18      937.93      978.05     61.19 o 
   3   4  18    13935.81    13789.54    274.98 o 
   4   4  18    10460.70    10316.24    199.37 o 
   5   4  18      579.73      663.79     60.00 o 
   6   4  18     2428.86     2451.44     95.97 o 
   7   4  18    16392.46    16355.40    290.10 o 
   8   4  18     2389.41     2346.41    106.02 o 
   9   4  18       37.36       17.45     43.51 o 
  10   4  18     1565.24     1293.85    107.75 o 
  11   4  18     6221.07     6600.72    212.83 o 
  12   4  18      141.57      201.94     68.20 o 
  13   4  18       88.56      220.66     93.80 o 
 -14   5  18     1081.14     1112.57    190.56 o 
 -13   5  18      354.15      356.09     76.62 o 
 -12   5  18      127.40       94.83     59.98 o 
 -11   5  18     1235.61     1212.23    102.09 o 
 -10   5  18      786.31      886.77     73.30 o 
  -9   5  18       41.40      112.22     44.54 o 
  -8   5  18     3190.52     3236.67    110.62 o 
  -7   5  18     5015.09     4863.28    132.88 o 
  -6   5  18      202.19      220.19     45.62 o 
  -5   5  18      244.33      189.11     44.71 o 
  -4   5  18     1922.63     2030.27    127.38 o 
  -3   5  18     1820.93     1790.27    110.74 o 
  -2   5  18      618.01      456.36     59.51 o 
  -1   5  18      993.94      959.18     92.87 o 
   0   5  18     1704.25     1870.55    111.97 o 
   1   5  18     1796.01     1799.30    200.88 o 
   2   5  18      935.51      877.02    111.89 o 
   3   5  18     1150.25     1167.83     83.54 o 
   4   5  18     3989.92     3814.62    140.08 o 
   5   5  18      139.91      143.17     48.62 o 
   6   5  18     2325.05     2313.10    114.64 o 
   7   5  18      118.28      131.22     47.73 o 
   8   5  18     3213.87     2890.42    113.77 o 
   9   5  18        2.03       30.55     46.37 o 
  10   5  18     1627.31     1430.03     97.94 o 
  11   5  18      161.71      276.57     75.46 o 
  12   5  18      340.69      480.45    107.89 o 
 -13   6  18      252.17      373.56     85.72 o 
 -12   6  18     1437.21     1688.33    123.67 o 
 -11   6  18      970.17      998.55     98.71 o 
 -10   6  18      228.45      200.93    127.31 o 
  -9   6  18     1563.13     1492.57     91.80 o 
  -8   6  18     4081.86     3896.03    125.35 o 
  -7   6  18     1573.63     1645.14     90.83 o 
  -6   6  18     1873.30     1922.07     97.79 o 
  -5   6  18     3328.53     3404.26    189.90 o 
  -4   6  18     5744.15     5604.68    316.80 o 
  -3   6  18     2075.68     2021.25    110.28 o 
  -2   6  18     2909.19     2954.18    117.42 o 
  -1   6  18     1301.27     1403.16     90.82 o 
   0   6  18     1777.13     1567.60     93.04 o 
   1   6  18     5053.24     5079.97    149.45 o 
   2   6  18       18.20      -13.43     53.75 o 
   3   6  18    10627.18    10333.71    334.93 o 
   4   6  18     1208.70     1151.34    111.58 o 
   5   6  18      706.99      771.10    144.91 o 
   6   6  18      659.38      645.00     77.32 o 
   7   6  18     7229.06     6922.26    176.47 o 
   8   6  18      468.19      442.73     62.82 o 
   9   6  18      609.85      691.79     73.90 o 
  10   6  18      544.34      525.32     71.49 o 
  11   6  18     2504.91     2524.13    192.57 o 
 -12   7  18      217.13      232.09     73.01 o 
 -11   7  18      604.18      766.36     95.56 o 
 -10   7  18      570.04      610.69     93.34 o 
  -9   7  18      673.61      688.52     85.20 o 
  -8   7  18      581.32      564.60     78.84 o 
  -7   7  18     4751.59     4664.60    141.14 o 
  -6   7  18       86.16       98.61     48.28 o 
  -5   7  18     2954.65     2739.99    108.58 o 
  -4   7  18        3.38      -13.87     46.82 o 
  -3   7  18     4786.29     4582.27    188.48 o 
  -2   7  18     2488.04     2535.18    195.12 o 
  -1   7  18     2544.66     2730.48    117.05 o 
   0   7  18      158.68      280.69     54.32 o 
   1   7  18      443.48      510.78     84.99 o 
   2   7  18       42.25       18.74     63.52 o 
   3   7  18      602.26      495.54     93.23 o 
   4   7  18        0.95      -21.29     57.55 o 
   5   7  18       10.27       16.24    139.55 o 
   6   7  18       12.06       71.22     86.62 o 
   7   7  18        0.56      -24.52     61.83 o 
   8   7  18        0.07      -24.70     55.31 o 
   9   7  18        9.67      -56.85     56.85 o 
  10   7  18       16.72       29.40     67.99 o 
 -11   8  18      939.92      930.96    127.97 o 
 -10   8  18      450.32      418.78     82.98 o 
  -9   8  18      540.80      467.91    104.31 o 
  -8   8  18     1047.13     1041.97    101.74 o 
  -7   8  18     1486.83     1454.23    112.93 o 
  -6   8  18     2534.74     2577.03    117.56 o 
  -5   8  18     1020.90     1127.19     83.89 o 
  -4   8  18     1315.87     1454.03    105.18 o 
  -3   8  18     3420.95     3237.21    194.54 o 
  -2   8  18     2089.13     2193.22    117.47 o 
  -1   8  18     2848.42     2663.68    120.00 o 
   0   8  18      391.36      441.97    103.94 o 
   1   8  18     2955.76     3097.11    170.14 o 
   2   8  18      178.08      304.13     84.39 o 
   3   8  18     1020.35     1069.36    117.73 o 
   4   8  18      105.63      225.76     79.75 o 
   5   8  18     3688.84     3571.95    223.28 o 
   6   8  18       74.50       45.39     70.01 o 
   7   8  18      432.07      441.66     97.97 o 
   8   8  18        0.63       -6.12    112.60 o 
   9   8  18     2248.40     2180.87    244.46 o 
  -9   9  18      768.11      761.43    225.21 o 
  -8   9  18        0.87      -30.18     61.92 o 
  -7   9  18      594.38      702.49     99.79 o 
  -6   9  18      874.76     1017.34    102.89 o 
  -5   9  18      630.93      644.72     85.01 o 
  -4   9  18       82.83       62.90     55.21 o 
  -3   9  18      410.67      492.15     76.08 o 
  -2   9  18      496.23      503.51     72.74 o 
  -1   9  18      608.77      640.00    101.34 o 
   0   9  18        9.38       50.42     73.16 o 
   1   9  18      152.32      133.88    221.36 o 
   2   9  18     1226.12     1103.92    126.58 o 
   3   9  18      457.50      367.33     91.68 o 
   4   9  18      497.60      601.71    105.32 o 
   5   9  18        4.30       64.39     76.46 o 
   6   9  18     1271.86     1220.12    137.90 o 
   7   9  18       10.02       32.72    105.87 o 
  -5  10  18      994.30      873.24    123.50 o 
  -4  10  18      350.01      381.98     95.61 o 
  -3  10  18     1889.98     2394.53    256.01 o 
  -2  10  18      475.71      412.63     97.25 o 
  -1  10  18      379.84      216.50     85.62 o 
   0  10  18       34.23       48.30     81.33 o 
   1  10  18     2666.39     2779.39    193.92 o 
   2  10  18      963.04     1094.99    132.66 o 
   3  10  18       10.12       91.58     77.44 o 
 -15   0  19     1160.40      906.61    165.54 o 
 -13   0  19     2332.62     2300.21    225.21 o 
 -11   0  19      436.49      558.21    127.04 o 
  -9   0  19     5908.76     5705.30    292.58 o 
  -7   0  19      560.09      594.78    111.64 o 
  -3   0  19     1060.54     1176.83     63.16 o 
  -1   0  19    25817.37    26499.13    552.52 o 
   1   0  19      201.75      188.90     35.91 o 
   3   0  19    29599.76    29415.79    683.72 o 
   5   0  19     7980.10     8006.34    180.37 o 
   7   0  19     9059.86     9199.60    262.52 o 
   9   0  19      818.14      872.89     97.29 o 
  11   0  19      549.67      760.32    152.06 o 
  13   0  19        1.25       32.72    100.09 o 
 -16   1  19      136.05      267.23     86.98 o 
 -15   1  19      175.26      209.23    146.29 o 
 -14   1  19        7.39      214.39     76.46 o 
 -13   1  19       75.05      170.55     75.31 o 
 -12   1  19      397.26      404.07     84.99 o 
 -11   1  19     1121.66     1268.41    117.73 o 
 -10   1  19     2495.87     2508.84    142.84 o 
  -9   1  19      371.45      314.62    128.97 o 
  -8   1  19      563.94      559.42     82.13 o 
  -7   1  19     2068.03     1973.37     81.75 o 
  -6   1  19    13245.29    12586.65    325.96 o 
  -5   1  19      427.25      431.00     70.62 o 
  -4   1  19      416.04      457.30     66.40 o 
  -3   1  19     1832.96     1680.76     91.86 o 
  -2   1  19    22590.91    21236.04    443.04 o 
  -1   1  19       39.73       46.32     29.99 o 
   0   1  19      532.82      587.35     38.05 o 
   1   1  19      122.41       68.60     22.81 o 
   2   1  19    21285.30    21426.19    261.62 o 
   3   1  19      581.37      619.02     49.07 o 
   4   1  19     3203.86     2951.13     70.78 o 
   5   1  19     1313.00     1309.23     60.62 o 
   6   1  19    18299.46    18372.95    264.04 o 
   7   1  19      466.38      552.04    101.13 o 
   8   1  19       38.87       34.87     37.60 o 
   9   1  19       54.32       24.05     47.71 o 
  10   1  19     5948.34     6192.52    190.86 o 
  11   1  19      481.84      677.44    106.14 o 
  12   1  19     1451.01     1465.00    158.80 o 
  13   1  19       31.75       51.90     75.31 o 
 -16   2  19        2.43      -45.85     71.45 o 
 -15   2  19     1390.25     1101.78    125.89 o 
 -14   2  19     1790.40     1954.22    154.48 o 
 -13   2  19      926.53      933.53    112.87 o 
 -12   2  19       12.39      -23.10     55.80 o 
 -11   2  19     1200.56     1013.47    112.95 o 
 -10   2  19     7439.52     6940.37    588.05 o 
  -9   2  19     4709.91     4813.45    150.00 o 
  -8   2  19     1378.56     1373.77     97.52 o 
  -7   2  19      804.29      800.08     60.03 o 
  -6   2  19     5929.77     5619.68    132.43 o 
  -5   2  19    12687.10    12573.42    253.23 o 
  -4   2  19      913.63      876.76     88.44 o 
  -3   2  19        4.69       40.96     37.67 o 
  -2   2  19       95.70       82.34     34.85 o 
  -1   2  19    20823.59    20935.84    437.60 o 
   0   2  19      137.69      190.98     40.46 o 
   1   2  19        0.20       19.98     23.81 o 
   2   2  19      758.27      769.76     41.57 o 
   3   2  19     9217.40     9120.47    138.05 o 
   4   2  19     1027.17      997.79     47.80 o 
   5   2  19      202.25      276.72     41.15 o 
   6   2  19        9.31       11.01     30.11 o 
   7   2  19     3929.65     3943.80    114.31 o 
   8   2  19      355.89      520.82     66.23 o 
   9   2  19        0.97      -44.49     46.60 o 
  10   2  19       21.29        3.30     49.11 o 
  11   2  19     1178.93     1352.57    109.76 o 
  12   2  19     1077.21      990.60    127.12 o 
  13   2  19       14.60      156.69     85.46 o 
 -15   3  19     1015.87     1015.02    125.89 o 
 -14   3  19       53.02      141.90     74.27 o 
 -13   3  19      412.59      539.23    153.99 o 
 -12   3  19       79.77      -19.25     56.73 o 
 -11   3  19     5648.99     5347.63    255.04 o 
 -10   3  19      686.11      852.38    140.72 o 
  -9   3  19     1843.39     1912.08    106.84 o 
  -8   3  19      272.43      224.86     44.61 o 
  -7   3  19     5045.31     5029.28    130.20 o 
  -6   3  19     2738.15     2678.01     93.31 o 
  -5   3  19     2123.19     2237.24     84.68 o 
  -4   3  19      120.27       39.87     37.53 o 
  -3   3  19     7282.90     7358.60    307.98 o 
  -2   3  19     6582.73     6598.00    168.91 o 
  -1   3  19     2213.52     2157.39    190.56 o 
   0   3  19      965.29     1180.69     92.34 o 
   1   3  19     2037.54     1967.38    117.52 o 
   2   3  19     5126.56     5029.51    103.45 o 
   3   3  19     1441.03     1581.01     55.15 o 
   4   3  19     6152.78     6117.61    140.36 o 
   5   3  19     1324.58     1354.06     65.71 o 
   6   3  19     3480.60     3644.18    111.66 o 
   7   3  19     4390.71     4612.50    129.31 o 
   8   3  19      791.61      816.11     67.97 o 
   9   3  19      185.95      326.11     64.35 o 
  10   3  19     3474.62     3465.02    172.34 o 
  11   3  19     2956.20     3099.39    146.15 o 
  12   3  19      109.20       83.88     65.91 o 
  13   3  19      309.15      527.41    169.39 o 
 -15   4  19      260.26      332.80     92.43 o 
 -14   4  19     3791.93     3644.99    191.20 o 
 -13   4  19      488.00      563.52    100.28 o 
 -12   4  19       13.91       97.29     67.12 o 
 -11   4  19     1802.56     1772.22    115.73 o 
 -10   4  19     8016.74     7837.95    212.26 o 
  -9   4  19      945.88      966.80    114.34 o 
  -8   4  19       48.53       58.24     40.59 o 
  -7   4  19     3238.34     3030.71    104.20 o 
  -6   4  19     7295.83     7304.99    163.92 o 
  -5   4  19     1187.79     1163.25     71.25 o 
  -4   4  19      494.86      441.09     57.73 o 
  -3   4  19     2926.75     2720.71    109.45 o 
  -2   4  19     2779.84     2682.20    107.31 o 
  -1   4  19     1278.70     1354.33     97.36 o 
   0   4  19       42.17       -5.17     36.66 o 
   1   4  19     4623.70     4464.38    132.30 o 
   2   4  19     2177.66     2191.24     76.76 o 
   3   4  19       46.07       97.30     45.29 o 
   4   4  19     3366.71     3449.45    133.08 o 
   5   4  19     2520.52     2361.30     94.84 o 
   6   4  19      509.20      573.94     59.29 o 
   7   4  19      132.53      218.41     49.50 o 
   8   4  19     5591.21     5294.30    146.30 o 
   9   4  19      241.79      214.47     54.23 o 
  10   4  19      962.37     1136.09    103.04 o 
  11   4  19      298.59      364.26     74.67 o 
  12   4  19     1560.47     1735.40    188.64 o 
  13   4  19        3.88       67.37    117.42 o 
 -14   5  19       90.90      134.48     90.47 o 
 -13   5  19      190.70      304.23     86.23 o 
 -12   5  19      220.45      104.59     61.18 o 
 -11   5  19     1216.61     1472.17    110.52 o 
 -10   5  19      279.29      253.17     82.50 o 
  -9   5  19      307.54      328.18     63.07 o 
  -8   5  19      605.10      644.79     64.07 o 
  -7   5  19     1321.81     1230.93     87.79 o 
  -6   5  19      610.03      604.30     61.35 o 
  -5   5  19      323.37      265.29     62.51 o 
  -4   5  19     1197.77     1224.67     90.07 o 
  -3   5  19     7404.82     7141.16    187.04 o 
  -2   5  19      747.16      727.26     71.04 o 
  -1   5  19     1038.75      968.37     77.14 o 
   0   5  19     8899.45     8898.51    207.03 o 
   1   5  19     8586.29     8488.05    315.01 o 
   2   5  19      121.85      152.06     61.20 o 
   3   5  19     3903.96     3613.68    164.01 o 
   4   5  19     5383.15     5093.79    155.42 o 
   5   5  19     1637.71     1825.63    107.65 o 
   6   5  19       99.75       85.76     44.50 o 
   7   5  19     6482.13     6148.22    160.26 o 
   8   5  19     3170.86     3108.76    117.49 o 
   9   5  19       38.35      -41.82     44.71 o 
  10   5  19        0.57       25.45     57.06 o 
  11   5  19     3706.23     3753.23    167.67 o 
  12   5  19      548.33      622.89    120.31 o 
 -13   6  19      108.30      261.53     93.86 o 
 -12   6  19      318.32      357.30     77.13 o 
 -11   6  19      370.74      441.31     76.95 o 
 -10   6  19     3076.84     3321.57    228.38 o 
  -9   6  19       37.10       17.26     45.76 o 
  -8   6  19     1984.31     1887.86    192.97 o 
  -7   6  19     1855.29     1988.51    101.61 o 
  -6   6  19     3959.13     4152.28    129.63 o 
  -5   6  19      746.52      640.71     74.74 o 
  -4   6  19      313.99      409.81     65.84 o 
  -3   6  19     4871.73     5034.77    196.75 o 
  -2   6  19     4927.38     4401.59    144.67 o 
  -1   6  19     4244.01     4228.15    144.09 o 
   0   6  19      822.77      759.88     78.84 o 
   1   6  19     2297.92     2463.77    139.51 o 
   2   6  19     2382.22     2219.59    146.98 o 
   3   6  19     1190.96     1278.67    117.73 o 
   4   6  19     1993.78     1940.75    140.87 o 
   5   6  19     3738.75     3600.58    170.78 o 
   6   6  19       14.06       -3.85     63.97 o 
   7   6  19      412.43      509.38     76.54 o 
   8   6  19     1728.90     1772.34    105.07 o 
   9   6  19     1582.31     1565.54    121.41 o 
  10   6  19       19.38      -12.05     64.73 o 
  11   6  19      168.36       94.32     87.72 o 
 -12   7  19       12.55      -13.95     64.00 o 
 -11   7  19       58.38       12.82    136.26 o 
 -10   7  19        8.28      -38.05     56.61 o 
  -9   7  19      630.31      702.49     89.30 o 
  -8   7  19      326.78      401.47     73.79 o 
  -7   7  19      746.81      763.07     79.74 o 
  -6   7  19     1425.42     1503.46     93.92 o 
  -5   7  19      697.72      619.96     65.23 o 
  -4   7  19     3534.94     3668.99    144.68 o 
  -3   7  19     1078.83     1163.54     90.00 o 
  -2   7  19     2728.87     2999.43    126.38 o 
  -1   7  19      543.95      541.33     80.41 o 
   0   7  19     2071.74     1973.77    172.28 o 
   1   7  19     1083.11     1220.21    119.09 o 
   2   7  19     1755.66     1914.81    144.95 o 
   3   7  19     2505.98     2797.91    159.82 o 
   4   7  19     2187.43     2116.33    155.00 o 
   5   7  19     1569.56     1355.38    127.92 o 
   6   7  19     1060.39     1017.09    119.57 o 
   7   7  19     1390.07     1259.57    184.79 o 
   8   7  19     1438.37     1420.57    252.16 o 
   9   7  19     1540.94     1376.16    142.43 o 
  10   7  19      808.91      819.99    163.61 o 
 -10   8  19      178.90      161.44     71.06 o 
  -9   8  19      147.47      110.96     68.15 o 
  -8   8  19      788.27     1065.20    105.08 o 
  -7   8  19      292.51      291.64     73.75 o 
  -6   8  19      819.87      867.20     77.81 o 
  -5   8  19     2801.21     2851.48    119.10 o 
  -4   8  19     3043.80     3274.82    140.22 o 
  -3   8  19      864.54      734.90     83.54 o 
  -2   8  19     1076.94     1153.96     93.51 o 
  -1   8  19     3048.74     3247.43    168.71 o 
   0   8  19     1660.72     1767.00    144.20 o 
   1   8  19      899.91      827.33    112.60 o 
   2   8  19      842.79      773.38    106.32 o 
   3   8  19      705.40      793.35    108.48 o 
   4   8  19      493.94      502.35     98.33 o 
   5   8  19      777.62      922.17    118.39 o 
   6   8  19      864.11      590.99    157.84 o 
   7   8  19     1266.61     1213.33    133.94 o 
   8   8  19        9.80      -44.27    107.79 o 
  -8   9  19        1.72       70.01     82.77 o 
  -7   9  19       63.33       58.66     64.96 o 
  -6   9  19      491.09      410.70     79.26 o 
  -5   9  19     1870.18     2034.38    136.24 o 
  -4   9  19      181.52      260.61     69.94 o 
  -3   9  19       43.35       11.25     52.40 o 
  -2   9  19      631.10      659.14    106.79 o 
  -1   9  19     2692.07     2591.97    362.84 o 
   0   9  19      141.20       85.20     80.84 o 
   1   9  19      139.77       72.12     74.17 o 
   2   9  19      907.46      775.20    115.67 o 
   3   9  19      654.94      425.09     96.52 o 
   4   9  19      374.51      286.66     89.14 o 
   5   9  19     1114.00     1026.71    130.92 o 
   6   9  19      873.67      925.86    184.79 o 
  -5  10  19       38.23      115.49    130.89 o 
  -4  10  19     1726.69     1905.96    163.26 o 
  -3  10  19      142.15      244.46    134.74 o 
  -2  10  19       37.77      -37.21     71.66 o 
  -1  10  19      231.91      258.67    124.15 o 
   0  10  19     1372.92     1254.28    275.26 o 
   1  10  19        0.75       65.90     80.57 o 
   2  10  19      133.65       11.35     78.80 o 
 -16   0  20      586.82      502.39    142.44 o 
 -14   0  20     1934.98     1770.87    209.81 o 
 -12   0  20     1307.05     1151.07    169.39 o 
 -10   0  20      663.02      870.04    140.52 o 
  -8   0  20      211.31      279.11     96.24 o 
  -6   0  20       43.62       -5.77     67.37 o 
  -2   0  20      381.44      473.07    105.87 o 
   0   0  20       95.08      166.97    101.06 o 
   2   0  20     3558.71     3364.62    104.42 o 
   4   0  20      628.39      731.47     60.24 o 
   6   0  20    15120.19    15474.64    376.25 o 
   8   0  20     1264.05     1522.03    118.32 o 
  10   0  20     3983.30     3663.02    259.86 o 
  12   0  20        0.90      150.14    109.72 o 
 -16   1  20      223.05      191.74    127.04 o 
 -15   1  20     2665.00     2650.36    182.43 o 
 -14   1  20      213.58      192.64    104.91 o 
 -13   1  20        0.41       17.14     66.41 o 
 -12   1  20       42.60      -52.19    135.70 o 
 -11   1  20     5029.60     4816.42    202.12 o 
 -10   1  20      236.63      335.31     79.61 o 
  -9   1  20     2177.22     2052.71    143.47 o 
  -8   1  20      203.22      160.61     90.47 o 
  -7   1  20    11200.33    10985.09    249.29 o 
  -6   1  20     6672.03     6286.67    222.75 o 
  -5   1  20     9205.69     9234.69    217.74 o 
  -4   1  20     1680.15     1546.78     92.20 o 
  -3   1  20    19022.90    18799.03    517.93 o 
  -2   1  20     4471.58     4689.58    137.78 o 
  -1   1  20     7721.26     7752.74    159.17 o 
   0   1  20       37.40       31.98     23.85 o 
   1   1  20     2120.93     2242.19     60.39 o 
   2   1  20     3592.96     3837.81     80.60 o 
   3   1  20    15904.18    15637.52    206.10 o 
   4   1  20       51.50       66.54     25.75 o 
   5   1  20        6.84       53.56     38.34 o 
   6   1  20      764.86      860.16     55.34 o 
   7   1  20    10664.48    10849.85    210.71 o 
   8   1  20      669.86      704.61     77.15 o 
   9   1  20       34.21      -20.03     45.87 o 
  10   1  20      204.53       92.98     66.38 o 
  11   1  20     5801.19     6516.34    258.51 o 
  12   1  20      103.04       36.78     76.68 o 
  13   1  20        2.08      -13.76     76.68 o 
 -15   2  20       41.30       60.50     72.81 o 
 -14   2  20      537.04      592.64    122.23 o 
 -13   2  20      197.16      142.40     85.66 o 
 -12   2  20      259.19      194.56     78.92 o 
 -11   2  20      372.55      250.10     77.44 o 
 -10   2  20       18.76      107.04     62.57 o 
  -9   2  20     3610.12     3460.03    167.40 o 
  -8   2  20     1218.94     1314.38     93.82 o 
  -7   2  20     4812.52     4892.36    126.94 o 
  -6   2  20     1000.64      960.32     64.96 o 
  -5   2  20     6477.02     6499.00    143.97 o 
  -4   2  20      435.28      455.82     59.06 o 
  -3   2  20    10683.61     9741.00    539.16 o 
  -2   2  20      146.89      233.42     45.87 o 
  -1   2  20     3252.14     2986.58    150.89 o 
   0   2  20       24.34       46.04     22.63 o 
   1   2  20     3607.21     3635.02     84.32 o 
   2   2  20     4913.87     4873.03     93.42 o 
   3   2  20      189.90      172.10     29.29 o 
   4   2  20       19.10       21.90     28.85 o 
   5   2  20     2070.94     2122.10     74.51 o 
   6   2  20     4786.09     4931.78    113.85 o 
   7   2  20      580.80      674.10     58.83 o 
   8   2  20        0.38        2.51     46.09 o 
   9   2  20      137.43      229.01     57.32 o 
  10   2  20     5135.03     5307.28    234.91 o 
  11   2  20        1.97        9.45     56.24 o 
  12   2  20       45.89      123.44     81.83 o 
  13   2  20        8.59      103.94    127.04 o 
 -15   3  20      767.05      967.29    235.80 o 
 -14   3  20     1071.37     1236.72    131.69 o 
 -13   3  20      919.75      787.32    110.22 o 
 -12   3  20       71.83       21.37     78.92 o 
 -11   3  20     3749.80     3519.01    307.02 o 
 -10   3  20     5604.80     5387.75    213.64 o 
  -9   3  20     1215.98     1146.54     77.14 o 
  -8   3  20     1406.58     1465.72     82.38 o 
  -7   3  20     3481.08     3512.76    109.33 o 
  -6   3  20     4773.00     4749.36    135.51 o 
  -5   3  20     2608.62     2634.29     92.76 o 
  -4   3  20      751.78      810.60     72.57 o 
  -3   3  20     1477.36     1482.65     90.33 o 
  -2   3  20    18983.97    18415.38    347.77 o 
  -1   3  20     7847.54     7737.78    363.00 o 
   0   3  20      239.04      185.24     44.83 o 
   1   3  20     2563.85     2591.79     87.61 o 
   2   3  20    12824.24    12639.77    193.77 o 
   3   3  20     3032.17     3022.48     84.03 o 
   4   3  20        0.19      -25.30     28.72 o 
   5   3  20     3894.55     4044.06    102.34 o 
   6   3  20     8740.40     8750.15    184.13 o 
   7   3  20     4222.34     4569.03    146.69 o 
   8   3  20       45.35       20.06     41.21 o 
   9   3  20      319.42      397.78     70.48 o 
  10   3  20      478.13      460.41     76.73 o 
  11   3  20     2326.06     2202.78    139.91 o 
  12   3  20       52.72      122.67     65.21 o 
 -14   4  20        3.21       -7.28     89.51 o 
 -13   4  20     1147.51     1125.57    126.49 o 
 -12   4  20       28.02       76.64     66.00 o 
 -11   4  20      667.22      519.75     94.41 o 
 -10   4  20      641.35      738.60     81.56 o 
  -9   4  20     4212.38     4216.03    128.45 o 
  -8   4  20        9.26       -5.13     37.54 o 
  -7   4  20     3094.72     3220.08    108.12 o 
  -6   4  20      456.66      519.45     82.04 o 
  -5   4  20     3664.63     3489.85    108.21 o 
  -4   4  20       13.73       10.00     50.90 o 
  -3   4  20     4414.53     4356.24    140.73 o 
  -2   4  20     1162.68     1105.91     82.37 o 
  -1   4  20     1382.72     1319.05     86.45 o 
   0   4  20        6.07      -15.99     36.78 o 
   1   4  20    21895.77    20757.01    577.72 o 
   2   4  20       71.64       67.56     39.67 o 
   3   4  20     2202.06     2481.44    341.66 o 
   4   4  20     2092.84     2078.23     91.03 o 
   5   4  20     2404.52     2252.66     94.14 o 
   6   4  20        1.17      -30.98     38.17 o 
   7   4  20       31.51      -24.55     39.85 o 
   8   4  20     1251.79     1250.22     84.29 o 
   9   4  20      937.25      961.70     92.90 o 
  10   4  20      170.67       58.95     59.77 o 
  11   4  20      129.92      213.48     77.54 o 
  12   4  20      187.69      195.68     93.17 o 
 -14   5  20     1579.38     1571.52    152.28 o 
 -13   5  20      839.96      759.08    114.86 o 
 -12   5  20       61.13        4.94     62.21 o 
 -11   5  20      130.66      148.28     60.80 o 
 -10   5  20     4638.76     4889.43    145.94 o 
  -9   5  20     1775.83     1740.17     98.02 o 
  -8   5  20      531.61      553.60     62.12 o 
  -7   5  20      552.89      691.43     66.33 o 
  -6   5  20     7837.96     7562.06    175.44 o 
  -5   5  20     1544.28     1646.10    104.31 o 
  -4   5  20        1.56       29.31     48.44 o 
  -3   5  20      232.82      202.59     51.81 o 
  -2   5  20    14498.26    14760.20    303.59 o 
  -1   5  20      933.33      925.24     76.85 o 
   0   5  20      173.65      187.09     48.53 o 
   1   5  20     3479.20     3360.35    121.09 o 
   2   5  20    11881.36    11709.64    752.62 o 
   3   5  20      195.96      163.19     73.14 o 
   4   5  20      401.84      534.33    183.82 o 
   5   5  20     2962.81     2879.39    153.12 o 
   6   5  20     4753.91     4828.57    140.58 o 
   7   5  20        2.04       20.97     44.61 o 
   8   5  20     1402.23     1404.24    141.69 o 
   9   5  20     2357.31     2294.07    181.98 o 
  10   5  20     1101.52     1133.89    108.13 o 
  11   5  20       39.30       55.30     82.34 o 
 -13   6  20      112.84       87.22    127.04 o 
 -12   6  20     1351.10     1347.65    116.73 o 
 -11   6  20       15.22        4.65     55.27 o 
 -10   6  20      321.02      225.06     68.42 o 
  -9   6  20      111.06      133.43     51.26 o 
  -8   6  20      642.06      687.95     71.90 o 
  -7   6  20       62.46       81.80     45.63 o 
  -6   6  20      134.86      197.75     50.58 o 
  -5   6  20        1.07       90.94     53.13 o 
  -4   6  20       72.18      126.66     58.89 o 
  -3   6  20     1356.96     1265.37     95.94 o 
  -2   6  20        0.04       34.34     43.54 o 
  -1   6  20     1120.02      993.48     82.16 o 
   0   6  20     2380.24     2382.13    114.35 o 
   1   6  20     2254.23     2440.74    149.60 o 
   2   6  20     1101.13     1015.05    110.22 o 
   3   6  20        5.72       88.14     67.69 o 
   4   6  20      874.54      823.94    101.65 o 
   5   6  20     1398.44     1307.43    120.31 o 
   6   6  20     1886.55     2134.12    155.09 o 
   7   6  20      262.13      235.04     76.68 o 
   8   6  20     1503.76     1421.77    110.52 o 
   9   6  20      448.15      468.80     78.80 o 
  10   6  20      917.67      727.24    114.33 o 
 -11   7  20      399.60      420.62    110.47 o 
 -10   7  20     1017.73     1067.97    104.56 o 
  -9   7  20      512.76      518.04     81.93 o 
  -8   7  20     3026.69     2955.28    124.40 o 
  -7   7  20      374.07      255.02     58.13 o 
  -6   7  20     1958.69     1979.99    139.55 o 
  -5   7  20      177.59      184.17     50.28 o 
  -4   7  20     1600.27     1649.15    111.48 o 
  -3   7  20      154.87      180.24     57.52 o 
  -2   7  20     3075.12     3432.35    177.32 o 
  -1   7  20       12.59       37.64     46.94 o 
   0   7  20     4695.64     4314.11    230.98 o 
   1   7  20     1176.15     1243.95    122.90 o 
   2   7  20     2328.81     2145.85    157.73 o 
   3   7  20      268.76      308.38     81.63 o 
   4   7  20     2210.52     2182.26    155.73 o 
   5   7  20     1631.21     1675.27    142.19 o 
   6   7  20     2879.72     2906.18    175.44 o 
   7   7  20      584.66      626.71    107.29 o 
   8   7  20      915.76      869.68    117.68 o 
   9   7  20     1140.56     1248.57    155.91 o 
 -10   8  20      474.71      404.16     85.15 o 
  -9   8  20      246.09      265.46     77.59 o 
  -8   8  20      348.19      455.48     87.85 o 
  -7   8  20       47.39       85.37     59.91 o 
  -6   8  20       54.99      138.45     53.35 o 
  -5   8  20      178.99      155.72     53.79 o 
  -4   8  20      174.71      145.26     59.75 o 
  -3   8  20      405.48      348.45     67.03 o 
  -2   8  20        0.57      -37.02     49.05 o 
  -1   8  20     1393.18     1480.74    171.31 o 
   0   8  20      401.56      347.09    134.74 o 
   1   8  20      299.79      308.83     86.42 o 
   2   8  20      298.77      244.52     78.91 o 
   3   8  20      997.40     1019.66    123.86 o 
   4   8  20      210.02      247.24     84.35 o 
   5   8  20      129.28      -66.87     66.87 o 
   6   8  20      407.21      468.24     99.11 o 
   7   8  20      436.84      419.52    152.06 o 
   8   8  20      418.49      338.78    140.52 o 
  -8   9  20     1659.84     1840.17    230.98 o 
  -7   9  20      627.33      501.25    165.33 o 
  -6   9  20      470.93      569.68     87.78 o 
  -5   9  20       13.09       22.87     59.90 o 
  -4   9  20     4252.59     4319.44    180.56 o 
  -3   9  20      264.81      277.93     68.89 o 
  -2   9  20       54.49       30.82    173.24 o 
  -1   9  20      255.76      116.05     79.99 o 
   0   9  20     4769.55     4509.49    212.32 o 
   1   9  20        9.13       51.48     77.44 o 
   2   9  20       11.27      -66.00     66.00 o 
   3   9  20      349.23      221.73     92.52 o 
   4   9  20     1929.33     1787.35    161.18 o 
   5   9  20        0.30      -13.58     76.08 o 
  -3  10  20      389.90      398.45    153.99 o 
  -2  10  20       18.20      -36.27     77.96 o 
  -1  10  20     1688.92     1901.84    167.59 o 
   0  10  20        4.47       23.66     82.34 o 
   1  10  20      896.21      901.78    132.00 o 
 -15   0  21     2486.15     2733.31    263.71 o 
 -13   0  21        2.16      -80.84     80.84 o 
 -11   0  21     7822.74     7489.65    365.72 o 
  -9   0  21      628.42      485.07    113.57 o 
  -7   0  21    20720.73    20451.68    681.40 o 
  -5   0  21        9.54       34.21     48.30 o 
  -3   0  21    24879.07    25237.70    549.14 o 
  -1   0  21     1309.88     1431.62    106.14 o 
   1   0  21    12529.72    12811.76    249.00 o 
   3   0  21     3874.29     3846.71    116.71 o 
   5   0  21     5267.39     5298.92    162.37 o 
   7   0  21     4913.48     5282.88    193.78 o 
   9   0  21     3900.04     4084.56    269.48 o 
  11   0  21     5547.82     6250.03    365.72 o 
 -15   1  21      384.44      362.29    120.30 o 
 -14   1  21     2063.80     1882.81    154.52 o 
 -13   1  21        1.41       19.08     63.58 o 
 -12   1  21       37.44       20.06     66.00 o 
 -11   1  21      333.70      402.05     88.54 o 
 -10   1  21     3826.32     3642.12    175.44 o 
  -9   1  21        6.76      -21.17     53.03 o 
  -8   1  21      582.66      594.96     84.86 o 
  -7   1  21     2610.77     2546.77    113.23 o 
  -6   1  21    10118.32    10071.98    235.97 o 
  -5   1  21       20.89       69.21     47.09 o 
  -4   1  21     2611.03     2655.85    126.97 o 
  -3   1  21      330.03      299.17     51.01 o 
  -2   1  21    14012.56    13785.61    242.34 o 
  -1   1  21      105.14      121.29     41.67 o 
   0   1  21     1746.51     1747.93     68.32 o 
   1   1  21      268.48      256.89     32.94 o 
   2   1  21     1947.95     2149.71     61.79 o 
   3   1  21      231.02      269.71     31.68 o 
   4   1  21      129.69      113.38     28.61 o 
   5   1  21       86.17      118.80     32.81 o 
   6   1  21      231.22      250.49     39.31 o 
   7   1  21     1422.10     1613.37     85.72 o 
   8   1  21      258.30      331.99     60.07 o 
   9   1  21       79.66       70.67     51.96 o 
  10   1  21      328.67      490.93     75.42 o 
  11   1  21      590.18      599.23    157.84 o 
  12   1  21      405.28      431.31    183.82 o 
 -15   2  21      990.51     1014.75    124.49 o 
 -14   2  21       42.25      -14.94     67.89 o 
 -13   2  21      163.51       93.72    101.06 o 
 -12   2  21     1036.61      952.83    115.48 o 
 -11   2  21     4791.30     4596.12    203.40 o 
 -10   2  21        2.88      199.65     67.89 o 
  -9   2  21       70.35      128.71     61.07 o 
  -8   2  21       78.15       83.27     48.12 o 
  -7   2  21    11759.62    11461.39    260.78 o 
  -6   2  21     1926.60     1985.97    157.53 o 
  -5   2  21        1.38        9.39     38.06 o 
  -4   2  21      165.26      191.34     52.16 o 
  -3   2  21    13728.11    14048.85    288.15 o 
  -2   2  21     6010.52     5926.34    162.55 o 
  -1   2  21     1275.60     1166.12     68.71 o 
   0   2  21      455.22      368.88     46.49 o 
   1   2  21     9549.81     9258.10    209.21 o 
   2   2  21     7750.32     7827.83    145.77 o 
   3   2  21     1396.37     1382.21     55.91 o 
   4   2  21      307.66      297.17     38.21 o 
   5   2  21     6038.44     5991.18    125.07 o 
   6   2  21     3571.00     3626.49     99.13 o 
   7   2  21     6065.00     6022.92    147.54 o 
   8   2  21     1784.24     1918.32    222.49 o 
   9   2  21     1157.86     1101.22     96.04 o 
  10   2  21     4019.30     4147.03    194.39 o 
  11   2  21     3043.81     3029.83    146.09 o 
  12   2  21      153.26      211.91    113.57 o 
 -15   3  21     1568.96     1640.80    155.00 o 
 -14   3  21      736.38      752.94    112.23 o 
 -13   3  21      103.98      118.83     73.72 o 
 -12   3  21       20.73       17.21     69.06 o 
 -11   3  21      526.87      590.66     95.78 o 
 -10   3  21     3076.89     2944.21    226.17 o 
  -9   3  21      123.64      253.31     59.68 o 
  -8   3  21       66.81       92.49     51.91 o 
  -7   3  21      244.95      289.88     47.85 o 
  -6   3  21     3139.97     3252.63    113.91 o 
  -5   3  21     2124.40     2137.19    118.63 o 
  -4   3  21     3226.51     3108.46    166.91 o 
  -3   3  21     4640.12     4994.47    152.62 o 
  -2   3  21      568.03      670.14     68.51 o 
  -1   3  21     5114.84     4765.67    157.36 o 
   0   3  21      659.49      592.19     61.40 o 
   1   3  21      742.92      723.27     57.19 o 
   2   3  21      321.55      350.83     45.25 o 
   3   3  21     9403.20     9574.94    166.39 o 
   4   3  21      849.35      897.15     79.67 o 
   5   3  21     1124.92     1189.74     74.50 o 
   6   3  21       74.41      106.44     41.85 o 
   7   3  21     3137.12     3318.70    112.53 o 
   8   3  21      232.03      146.37     54.38 o 
   9   3  21     3907.41     3506.73    177.94 o 
  10   3  21       18.13        7.46     56.07 o 
  11   3  21     1456.33     1639.85    119.98 o 
  12   3  21        6.56      129.96     81.83 o 
 -14   4  21       40.45      123.19     80.30 o 
 -13   4  21      515.96      631.95    102.76 o 
 -12   4  21      830.35     1001.28    119.68 o 
 -11   4  21      310.77      170.78     74.09 o 
 -10   4  21       84.78       32.12     60.56 o 
  -9   4  21      964.47      995.75     77.23 o 
  -8   4  21      291.62      347.16     53.78 o 
  -7   4  21      841.87      915.34     71.96 o 
  -6   4  21     2949.31     2688.23    100.82 o 
  -5   4  21     4830.59     5060.89    135.24 o 
  -4   4  21     1634.33     1557.28     99.62 o 
  -3   4  21       12.79        5.01     58.25 o 
  -2   4  21     9784.60     9364.31    222.60 o 
  -1   4  21     7868.94     7753.42    195.97 o 
   0   4  21      471.35      560.76     63.69 o 
   1   4  21     2325.02     2478.06    124.49 o 
   2   4  21    15607.20    15531.52    388.44 o 
   3   4  21     2481.76     2573.76    184.79 o 
   4   4  21      202.28      177.29     65.92 o 
   5   4  21     3028.51     2850.67    155.15 o 
   6   4  21     9625.45     9645.51    203.62 o 
   7   4  21      456.48      628.12     64.71 o 
   8   4  21       84.28      124.76     47.31 o 
   9   4  21     1753.08     1750.18    120.15 o 
  10   4  21     5296.47     5438.34    192.63 o 
  11   4  21      444.26      618.33    125.11 o 
  12   4  21      162.08      102.08     87.58 o 
 -13   5  21      397.92      239.32    154.95 o 
 -12   5  21      672.00      648.87    106.84 o 
 -11   5  21      548.96      553.27     98.50 o 
 -10   5  21        8.52      -40.39     40.39 o 
  -9   5  21      440.51      505.21     64.06 o 
  -8   5  21     3059.32     2900.94    111.46 o 
  -7   5  21     1672.85     1573.06     91.27 o 
  -6   5  21     1140.92     1158.08     79.12 o 
  -5   5  21      196.25      190.73     62.12 o 
  -4   5  21     1546.05     1554.47    125.41 o 
  -3   5  21       98.36      147.78     50.69 o 
  -2   5  21      756.60      804.23     77.25 o 
  -1   5  21     5204.20     5111.99    288.20 o 
   0   5  21     1599.50     1521.01     94.16 o 
   1   5  21     1601.65     1584.80    125.13 o 
   2   5  21       86.47      123.77     67.28 o 
   3   5  21     4704.37     4409.13    186.47 o 
   4   5  21      119.81       73.92     63.80 o 
   5   5  21     2914.07     2816.32    153.12 o 
   6   5  21      244.57      170.45     56.95 o 
   7   5  21     2147.69     2234.80    189.20 o 
   8   5  21       30.30       58.64     57.38 o 
   9   5  21      592.80      760.78    121.97 o 
  10   5  21       36.07      -35.24     75.91 o 
  11   5  21      143.99      174.38     91.68 o 
 -12   6  21      302.30      408.69     99.36 o 
 -11   6  21      734.35      589.99     86.40 o 
 -10   6  21      570.97      512.52     79.01 o 
  -9   6  21     1641.32     1618.94    100.57 o 
  -8   6  21     2065.71     2113.33    109.91 o 
  -7   6  21     1832.05     1952.27    103.86 o 
  -6   6  21     2856.29     3043.56    113.70 o 
  -5   6  21     4956.47     4814.21    162.87 o 
  -4   6  21     1840.73     1816.04    113.76 o 
  -3   6  21       26.75       -3.51     45.49 o 
  -2   6  21     4116.00     3990.91    142.93 o 
  -1   6  21     3122.20     2849.01    119.90 o 
   0   6  21     2348.15     2195.77    109.68 o 
   1   6  21        2.65        8.47     61.20 o 
   2   6  21    11822.36    11620.03    335.34 o 
   3   6  21     2613.81     2931.54    161.28 o 
   4   6  21      145.21      165.05     69.38 o 
   5   6  21        1.45      -57.83     57.83 o 
   6   6  21     4572.79     4482.50    201.39 o 
   7   6  21      211.42      208.11    110.68 o 
   8   6  21     1002.62     1042.90    101.05 o 
   9   6  21      362.16      328.67    105.83 o 
  10   6  21     2017.84     1994.16    242.53 o 
 -11   7  21      752.31      878.89    100.90 o 
 -10   7  21     1454.13     1465.10    172.02 o 
  -9   7  21      359.51      349.89     77.14 o 
  -8   7  21     1966.28     2050.41    130.43 o 
  -7   7  21      364.86      481.95     65.83 o 
  -6   7  21     2280.17     2218.42    114.82 o 
  -5   7  21      500.31      483.40     62.32 o 
  -4   7  21      360.96      557.79    175.03 o 
  -3   7  21     1069.70     1191.44     96.60 o 
  -2   7  21      937.27      990.45     89.22 o 
  -1   7  21      539.13      639.29     72.94 o 
   0   7  21      186.66      285.27     80.27 o 
   1   7  21      115.57      188.60     74.71 o 
   2   7  21       73.03       84.85     67.89 o 
   3   7  21        0.34       36.23     69.06 o 
   4   7  21      649.22      669.96    105.16 o 
   5   7  21        4.75       45.16     76.99 o 
   6   7  21        5.00       27.14     74.09 o 
   7   7  21        1.52      -65.45     94.32 o 
   8   7  21       37.85        0.20    101.06 o 
   9   7  21        6.46       -5.77    113.57 o 
  -9   8  21      784.27      801.57    100.21 o 
  -8   8  21      760.49      702.55     92.18 o 
  -7   8  21     1699.55     1788.71    130.28 o 
  -6   8  21     1112.55     1205.10     92.49 o 
  -5   8  21      536.16      618.10     71.88 o 
  -4   8  21     2288.53     2346.38    135.05 o 
  -3   8  21     1056.35     1168.09    100.07 o 
  -2   8  21      873.00     1036.34     92.97 o 
  -1   8  21      446.94      619.93    112.60 o 
   0   8  21     4219.20     4270.90    265.63 o 
   1   8  21      530.03      629.83    103.00 o 
   2   8  21      208.10      127.37     78.80 o 
   3   8  21       78.03      -50.96     63.28 o 
   4   8  21     4047.12     3738.90    260.82 o 
   5   8  21      326.36      256.55     89.14 o 
   6   8  21      537.12      524.23    183.82 o 
   7   8  21       81.96       53.90    119.34 o 
  -7   9  21      286.79      202.76     92.52 o 
  -6   9  21      378.35      246.95     91.06 o 
  -5   9  21      243.95      324.24    141.35 o 
  -4   9  21       85.42      100.71     64.33 o 
  -3   9  21      594.67      517.29    100.25 o 
  -2   9  21      762.33      609.87    158.80 o 
  -1   9  21      271.76      181.18     86.82 o 
   0   9  21      252.17      250.00     88.44 o 
   1   9  21     1031.81     1117.67    148.21 o 
   2   9  21      151.72      247.16     89.08 o 
   3   9  21      735.89      740.25    138.59 o 
   4   9  21       35.87       41.04     88.54 o 
 -14   0  22     1216.39     1432.10    198.26 o 
 -12   0  22     1850.14     2071.15    223.28 o 
 -10   0  22     2875.10     3045.14    229.06 o 
  -8   0  22     2464.75     2336.78    194.41 o 
  -6   0  22    12985.62    12582.67    340.90 o 
  -4   0  22     1740.12     1559.75    138.59 o 
  -2   0  22    13038.87    13116.08    336.11 o 
   0   0  22     1428.57     1565.95    111.58 o 
   2   0  22    12505.92    12036.59    243.08 o 
   4   0  22       76.04       73.75     38.30 o 
   6   0  22     7873.20     7706.04    238.18 o 
   8   0  22       19.55       65.01     59.70 o 
  10   0  22     1713.30     2078.85    229.06 o 
  12   0  22        0.22      -86.62     98.17 o 
 -15   1  22      232.30      296.96    120.30 o 
 -14   1  22      452.92      473.70     96.52 o 
 -13   1  22      187.63      214.41     83.63 o 
 -12   1  22      636.59      683.83    126.08 o 
 -11   1  22      899.62      774.13    135.70 o 
 -10   1  22      979.74     1136.61    115.67 o 
  -9   1  22        1.95       36.57     55.75 o 
  -8   1  22      527.01      606.53    119.34 o 
  -7   1  22     2414.84     2380.92    112.44 o 
  -6   1  22        5.10       21.80     42.71 o 
  -5   1  22     1144.71     1240.82    104.64 o 
  -4   1  22      208.68      175.56     43.45 o 
  -3   1  22    15505.78    15362.94    268.21 o 
  -2   1  22       51.04      167.10     41.03 o 
  -1   1  22      700.80      732.80     58.73 o 
   0   1  22      735.35      757.44     59.91 o 
   1   1  22    17957.64    17769.57    253.08 o 
   2   1  22        2.93        5.33     24.46 o 
   3   1  22       15.44        9.02     24.68 o 
   4   1  22        0.69       -4.52     25.60 o 
   5   1  22    13915.44    13962.22    218.97 o 
   6   1  22      495.97      620.01     57.56 o 
   7   1  22      340.42      405.91     53.34 o 
   8   1  22     1014.49      947.34     86.38 o 
   9   1  22     4913.91     4965.85    170.00 o 
  10   1  22      998.23     1089.49    123.86 o 
  11   1  22      361.40      500.00     96.38 o 
  12   1  22       52.52       44.04     78.18 o 
 -15   2  22     1258.75     1477.50    150.40 o 
 -14   2  22     1009.69     1168.48    214.62 o 
 -13   2  22      240.77      214.20    106.83 o 
 -12   2  22     1111.06     1152.52    139.55 o 
 -11   2  22     3539.64     3584.36    182.25 o 
 -10   2  22     5098.17     5021.80    207.54 o 
  -9   2  22     1556.12     1274.19    121.11 o 
  -8   2  22      515.47      465.38     67.56 o 
  -7   2  22      341.33      380.88     61.04 o 
  -6   2  22     8322.13     8297.33    213.00 o 
  -5   2  22       55.16       98.34     48.49 o 
  -4   2  22      785.02      819.39     76.29 o 
  -3   2  22      838.98      784.01     74.00 o 
  -2   2  22    10279.58    10209.75    200.64 o 
  -1   2  22        1.62      -19.69     33.29 o 
   0   2  22       83.82       68.98     37.36 o 
   1   2  22     5662.36     5427.07    138.64 o 
   2   2  22     9410.83     9354.07    183.15 o 
   3   2  22     1022.37     1011.19     50.67 o 
   4   2  22      669.05      676.79     50.27 o 
   5   2  22       19.47       70.34     34.20 o 
   6   2  22     5290.02     5010.67    118.27 o 
   7   2  22     1473.46     1536.09    100.14 o 
   8   2  22        0.06       -1.36     52.31 o 
   9   2  22     1300.38     1293.47    101.45 o 
  10   2  22     2112.94     2399.51    140.00 o 
  11   2  22     2167.41     2294.21    142.25 o 
  12   2  22       19.32       21.77     99.13 o 
 -14   3  22     1119.55     1041.33    128.62 o 
 -13   3  22      211.79      343.07    111.64 o 
 -12   3  22     1985.84     2244.28    170.12 o 
 -11   3  22     1151.81     1168.42    122.90 o 
 -10   3  22     1518.09     1449.22    134.06 o 
  -9   3  22       44.93       97.93     81.27 o 
  -8   3  22     3904.56     3654.51    142.94 o 
  -7   3  22     3595.63     3317.62    134.05 o 
  -6   3  22      925.81     1022.66     69.89 o 
  -5   3  22      608.63      585.26     69.74 o 
  -4   3  22     4844.97     4803.82    257.55 o 
  -3   3  22      924.90     1137.54     87.42 o 
  -2   3  22     2427.68     2523.58    109.23 o 
  -1   3  22      555.72      690.44    118.55 o 
   0   3  22     1903.28     1875.83    120.47 o 
   1   3  22     4091.75     4001.09    166.22 o 
   2   3  22      235.32      288.29     43.94 o 
   3   3  22     1044.25     1034.29     80.00 o 
   4   3  22      221.48      307.37     47.10 o 
   5   3  22     4143.80     4235.16    159.75 o 
   6   3  22     3500.88     3530.78    115.13 o 
   7   3  22      265.52      375.30     55.53 o 
   8   3  22      568.47      632.13     77.15 o 
   9   3  22     2619.16     2658.01    135.52 o 
  10   3  22     4020.85     4071.88    164.18 o 
  11   3  22      625.28      658.81    146.88 o 
  12   3  22      291.32      156.37     92.07 o 
 -14   4  22      297.03      197.54     81.63 o 
 -13   4  22       15.89       14.95    111.64 o 
 -12   4  22      555.31      580.87    103.94 o 
 -11   4  22     3073.93     3012.44    171.48 o 
 -10   4  22      956.69      810.69    108.05 o 
  -9   4  22      368.15      427.82     72.40 o 
  -8   4  22     1180.48     1279.14    126.34 o 
  -7   4  22     6134.05     6139.32    156.96 o 
  -6   4  22     1387.18     1385.93     83.78 o 
  -5   4  22        0.01       20.15     39.31 o 
  -4   4  22     1922.17     1992.61    112.87 o 
  -3   4  22     6329.17     6173.84    204.43 o 
  -2   4  22      304.53      361.69     76.18 o 
  -1   4  22     2038.47     1946.55    103.99 o 
   0   4  22     3686.91     3465.92    169.41 o 
   1   4  22     1042.01     1252.30     85.75 o 
   2   4  22      398.16      649.89     88.77 o 
   3   4  22     3166.06     3099.83    153.78 o 
   4   4  22     1037.41     1019.12    141.48 o 
   5   4  22      181.99      180.18     54.10 o 
   6   4  22      566.50      557.97     71.12 o 
   7   4  22     1583.38     1601.66    108.43 o 
   8   4  22      135.68      132.30     51.28 o 
   9   4  22      561.86      678.12     84.39 o 
  10   4  22       46.82      172.74     67.21 o 
  11   4  22     1455.88     1644.19    155.16 o 
 -13   5  22        2.75       46.38     72.58 o 
 -12   5  22      790.79      731.43    113.60 o 
 -11   5  22      100.56       44.13    157.84 o 
 -10   5  22      108.59       92.51     71.71 o 
  -9   5  22      574.26      586.46     79.90 o 
  -8   5  22     3409.44     3166.43    156.14 o 
  -7   5  22      164.21      195.44     50.73 o 
  -6   5  22        8.96       19.26     41.97 o 
  -5   5  22     3559.03     3682.70    142.61 o 
  -4   5  22     7455.83     7468.24    229.97 o 
  -3   5  22        1.14      192.60     68.93 o 
  -2   5  22      730.75      779.95     77.10 o 
  -1   5  22     4365.04     4477.21    147.63 o 
   0   5  22      998.18      994.09     81.01 o 
   1   5  22      428.46      445.55     97.21 o 
   2   5  22     1950.91     1824.74    135.42 o 
   3   5  22     2765.49     2591.03    300.28 o 
   4   5  22       42.05        6.21     59.70 o 
   5   5  22       41.19        0.96     74.11 o 
   6   5  22     3023.38     3172.54    167.41 o 
   7   5  22     1713.54     1501.24    122.08 o 
   8   5  22       60.44       40.15     53.89 o 
   9   5  22       61.57      148.86     79.41 o 
  10   5  22     2864.47     2571.62    267.56 o 
 -12   6  22      186.90      141.31     82.27 o 
 -11   6  22     1402.26     1549.11    161.69 o 
 -10   6  22      353.09      440.04     79.87 o 
  -9   6  22      754.37      798.38     77.95 o 
  -8   6  22     1346.58     1484.48     96.19 o 
  -7   6  22     3097.76     3120.76    120.30 o 
  -6   6  22      590.55      647.94     68.52 o 
  -5   6  22      194.76      275.47     63.52 o 
  -4   6  22     4375.85     4079.17    151.49 o 
  -3   6  22     3651.21     3611.89    184.45 o 
  -2   6  22      287.45      216.95     70.64 o 
  -1   6  22      684.38      643.82    100.94 o 
   0   6  22     3075.42     3195.47    163.33 o 
   1   6  22     1602.59     1719.96    289.69 o 
   2   6  22     1284.06     1393.16    129.28 o 
   3   6  22     2744.27     2739.85    162.72 o 
   4   6  22     4239.78     3997.94    570.72 o 
   5   6  22       33.84      -37.05     59.70 o 
   6   6  22     1420.00     1407.43    326.26 o 
   7   6  22     1097.04      906.42    116.46 o 
   8   6  22     1239.62     1275.88    135.18 o 
   9   6  22      107.23       50.45    127.04 o 
 -11   7  22      235.00      274.29     93.91 o 
 -10   7  22      294.05      295.25     79.25 o 
  -9   7  22      794.33      719.59    105.33 o 
  -8   7  22      521.25      540.44    109.47 o 
  -7   7  22      728.45      820.52     79.87 o 
  -6   7  22      688.44      850.49     78.53 o 
  -5   7  22     2312.03     2187.74    112.48 o 
  -4   7  22      557.64      471.32    100.20 o 
  -3   7  22     1425.43     1546.48    109.79 o 
  -2   7  22      695.83      691.54     96.30 o 
  -1   7  22     2488.16     2492.19    270.44 o 
   0   7  22     1386.30     1454.12    224.25 o 
   1   7  22     1584.00     1487.65    195.37 o 
   2   7  22     1886.31     2076.96    160.61 o 
   3   7  22     2135.54     2368.60    203.07 o 
   4   7  22     1744.15     1648.07    144.20 o 
   5   7  22     2729.42     2548.39    178.29 o 
   6   7  22     1200.11     1104.49    337.81 o 
   7   7  22     1833.67     1584.62    346.48 o 
   8   7  22     1401.24     1447.50    198.26 o 
  -9   8  22     1423.51     1462.74    124.38 o 
  -8   8  22       43.56       51.36     66.84 o 
  -7   8  22      391.53      432.64     78.32 o 
  -6   8  22     1033.41     1273.21     96.49 o 
  -5   8  22     3117.33     3313.61    127.25 o 
  -4   8  22      509.71      599.05     84.29 o 
  -3   8  22      520.85      598.44    113.47 o 
  -2   8  22      762.95      772.74    112.23 o 
  -1   8  22     1463.36     1386.14    135.78 o 
   0   8  22      596.33      523.57    102.70 o 
   1   8  22      623.36      480.83    101.07 o 
   2   8  22      329.28      294.99    114.53 o 
   3   8  22      210.45      145.82     98.17 o 
   4   8  22     1269.54     1298.51    139.55 o 
   5   8  22      764.76      589.33    105.93 o 
   6   8  22     1248.45     1193.42    192.49 o 
  -6   9  22      938.14      893.57    125.51 o 
  -5   9  22       23.93       78.87     56.75 o 
  -4   9  22       23.13       -5.33     90.64 o 
  -3   9  22      415.67      395.99    103.20 o 
  -2   9  22      827.47      832.73    217.51 o 
  -1   9  22       84.87      187.46     83.04 o 
   0   9  22      495.61      291.62     95.28 o 
   1   9  22     1011.41      976.29    131.69 o 
   2   9  22      317.81      255.23     90.44 o 
   3   9  22       74.06       73.59    188.64 o 
 -15   0  23      350.15      173.24    117.42 o 
 -13   0  23      160.33      109.72    103.94 o 
 -11   0  23     2464.63     2026.88    217.51 o 
  -9   0  23      456.82      348.40    115.49 o 
  -7   0  23     1416.35     1353.18    167.46 o 
  -5   0  23       44.31       52.61     55.01 o 
  -3   0  23     1797.43     1966.25    174.20 o 
  -1   0  23      154.86      212.81     83.73 o 
   1   0  23     9128.00     9123.43    200.46 o 
   3   0  23     1574.22     1749.71     89.77 o 
   5   0  23     5870.74     5840.29    198.70 o 
   7   0  23     1546.60     1356.11    116.22 o 
   9   0  23     2341.79     2579.32    213.66 o 
  11   0  23      155.08      188.64    109.72 o 
 -15   1  23      158.74      139.03     82.99 o 
 -14   1  23      257.58      256.42     89.08 o 
 -13   1  23       63.46       75.89     71.52 o 
 -12   1  23     6561.00     6621.54    253.84 o 
 -11   1  23     1972.24     2026.79    155.15 o 
 -10   1  23     1306.90     1340.14    127.92 o 
  -9   1  23      266.09      154.56     69.06 o 
  -8   1  23     9118.75     8584.17    275.56 o 
  -7   1  23       43.58       21.50     60.42 o 
  -6   1  23      498.76      460.35     96.56 o 
  -5   1  23       94.66      107.91     48.52 o 
  -4   1  23     4826.63     4772.63    132.79 o 
  -3   1  23      809.99      935.01     68.85 o 
  -2   1  23     4965.30     5227.42    191.98 o 
  -1   1  23      239.82      263.36     46.23 o 
   0   1  23      108.47      159.94     41.55 o 
   1   1  23      851.97     1045.87     69.18 o 
   2   1  23    16195.56    15906.61    264.24 o 
   3   1  23       30.56       12.90     25.83 o 
   4   1  23      558.00      530.59     46.55 o 
   5   1  23      738.67      862.94     56.65 o 
   6   1  23    16033.08    16645.84    289.90 o 
   7   1  23       11.79       79.92     54.74 o 
   8   1  23       46.05       16.71     47.35 o 
   9   1  23      161.16      202.01     69.44 o 
  10   1  23     6311.57     6951.55    263.30 o 
  11   1  23      150.55      118.01     79.61 o 
  12   1  23       28.85      105.34     92.39 o 
 -14   2  23      726.75      816.60    115.69 o 
 -13   2  23      246.79      201.50    154.95 o 
 -12   2  23      980.26     1008.82    123.04 o 
 -11   2  23      422.93      518.02     97.31 o 
 -10   2  23     1287.26     1524.08    135.92 o 
  -9   2  23        0.63      -43.62     55.50 o 
  -8   2  23     1976.94     1982.74    137.05 o 
  -7   2  23      298.77      270.94     64.99 o 
  -6   2  23      341.90      398.48     64.00 o 
  -5   2  23       61.39       45.09     45.90 o 
  -4   2  23     1125.45     1043.71    108.08 o 
  -3   2  23      220.31      268.66     55.50 o 
  -2   2  23     2426.99     2372.73     92.09 o 
  -1   2  23      415.94      470.63     53.88 o 
   0   2  23     2900.24     3014.45    101.65 o 
   1   2  23     2819.67     3022.84    101.99 o 
   2   2  23     1848.57     1924.16     86.57 o 
   3   2  23        3.36      122.15     39.16 o 
   4   2  23     1286.06     1274.39     75.36 o 
   5   2  23     4484.37     4674.07    113.96 o 
   6   2  23      436.25      355.31     51.71 o 
   7   2  23      114.18      121.40     52.22 o 
   8   2  23      219.06      282.95     63.35 o 
   9   2  23     2520.40     2658.33    138.85 o 
  10   2  23      136.71      137.27     64.46 o 
  11   2  23      139.03      175.65     80.98 o 
  12   2  23        6.15      157.84    117.42 o 
 -14   3  23      169.66      191.22     82.99 o 
 -13   3  23      139.82       50.72    153.99 o 
 -12   3  23     1258.72     1252.58    134.66 o 
 -11   3  23     3902.92     4226.43    295.47 o 
 -10   3  23     1377.15     1457.20    134.02 o 
  -9   3  23      201.00      139.02     56.28 o 
  -8   3  23      912.37     1046.21     96.88 o 
  -7   3  23     9545.81     9349.52    239.30 o 
  -6   3  23     5380.63     5038.05    164.09 o 
  -5   3  23       54.25      -20.59     44.02 o 
  -4   3  23     3265.46     3178.33    133.93 o 
  -3   3  23    11581.89    11547.28    260.02 o 
  -2   3  23     3904.47     3684.92    184.37 o 
  -1   3  23      939.38      967.74     80.69 o 
   0   3  23     4822.71     4975.75    170.31 o 
   1   3  23     9530.99     9424.56    190.69 o 
   2   3  23     4046.64     4025.49    138.09 o 
   3   3  23      663.73      635.44     81.72 o 
   4   3  23     2350.27     2331.87     96.88 o 
   5   3  23     6087.92     5873.20    172.78 o 
   6   3  23     2215.02     2176.73    115.41 o 
   7   3  23       12.11       -2.63     52.46 o 
   8   3  23      347.43      363.70     68.26 o 
   9   3  23      370.74      248.12     75.27 o 
  10   3  23     1647.73     1713.47    123.58 o 
  11   3  23      410.89      474.57     80.85 o 
 -13   4  23       69.79       11.94     73.46 o 
 -12   4  23      378.06      335.20    107.79 o 
 -11   4  23       37.90       36.24     71.45 o 
 -10   4  23     1228.00     1392.68    135.38 o 
  -9   4  23      101.26       92.16     58.14 o 
  -8   4  23     3491.77     3650.77    160.77 o 
  -7   4  23      330.99      296.29     62.95 o 
  -6   4  23     1898.27     1897.98     96.80 o 
  -5   4  23       20.28       31.58     39.59 o 
  -4   4  23     6142.19     5983.91    251.01 o 
  -3   4  23       88.13       74.33     49.03 o 
  -2   4  23     2136.58     2014.59    117.33 o 
  -1   4  23      227.32      289.77     71.89 o 
   0   4  23     5168.95     5385.53    161.49 o 
   1   4  23      160.82      137.94     47.67 o 
   2   4  23     2018.24     2116.62    151.10 o 
   3   4  23      915.35     1028.74    146.29 o 
   4   4  23     1390.13     1357.56    121.36 o 
   5   4  23       52.18       73.38     71.29 o 
   6   4  23        2.25      -40.13     46.63 o 
   7   4  23      773.49      974.26     89.22 o 
   8   4  23      843.66      962.62    144.36 o 
   9   4  23      493.67      481.96     96.52 o 
  10   4  23      235.69      178.41     86.42 o 
  11   4  23      510.35      348.40    146.29 o 
 -13   5  23      168.32       82.47     77.55 o 
 -12   5  23       21.00       61.76    126.08 o 
 -11   5  23     1361.51     1503.23    145.64 o 
 -10   5  23      725.72      678.44     86.18 o 
  -9   5  23      194.50      228.06     66.63 o 
  -8   5  23      184.05      199.66     69.99 o 
  -7   5  23     8119.68     7870.46    249.30 o 
  -6   5  23     1850.72     1828.62    100.30 o 
  -5   5  23       17.06        8.95     42.69 o 
  -4   5  23      953.31     1050.94    116.14 o 
  -3   5  23    16226.60    15822.75    333.35 o 
  -2   5  23     1522.77     1498.27    101.77 o 
  -1   5  23      107.01      207.15     58.35 o 
   0   5  23     4698.88     4683.84    152.56 o 
   1   5  23     9119.15     8153.31    463.89 o 
   2   5  23       24.41      -12.54     59.10 o 
   3   5  23      108.00      149.89     68.78 o 
   4   5  23     1840.19     1870.56    143.33 o 
   5   5  23     3190.54     3191.33    165.17 o 
   6   5  23      110.54      155.26     76.08 o 
   7   5  23      517.91      441.91     75.80 o 
   8   5  23     1567.10     1471.26    113.72 o 
   9   5  23     1481.97     1423.52    143.97 o 
  10   5  23       55.39      -59.67    111.64 o 
 -11   6  23       76.31      122.62     86.23 o 
 -10   6  23      175.29      122.15     84.94 o 
  -9   6  23       26.22      100.70     59.50 o 
  -8   6  23      288.01      322.02     62.45 o 
  -7   6  23       85.52       57.96     71.34 o 
  -6   6  23      612.23      524.67     66.47 o 
  -5   6  23       13.84      104.74     55.45 o 
  -4   6  23     1238.84     1291.57    102.00 o 
  -3   6  23        1.60       22.02     47.93 o 
  -2   6  23     1443.81     1466.51    103.95 o 
  -1   6  23       63.77       51.40     49.33 o 
   0   6  23     1191.37     1321.63    123.77 o 
   1   6  23      764.29      866.66    107.50 o 
   2   6  23      134.77       84.45     87.58 o 
   3   6  23     1089.58     1284.78    127.26 o 
   4   6  23      432.69      415.88    169.39 o 
   5   6  23     1240.30     1120.08    123.13 o 
   6   6  23      180.66      169.66     85.62 o 
   7   6  23     1570.22     1948.00    182.86 o 
   8   6  23     1168.11     1201.04    129.28 o 
   9   6  23      579.35      591.17    108.75 o 
 -10   7  23      224.56      135.44     85.72 o 
  -9   7  23     1826.38     1747.48    129.59 o 
  -8   7  23       15.74        0.83     51.00 o 
  -7   7  23     1814.31     1673.94    104.78 o 
  -6   7  23       12.02      103.90     52.88 o 
  -5   7  23     1492.15     1529.88     98.80 o 
  -4   7  23       81.13      -14.74     53.18 o 
  -3   7  23     2229.20     2241.53    148.14 o 
  -2   7  23      103.05      156.39     59.09 o 
  -1   7  23     3062.82     3040.24    170.71 o 
   0   7  23      206.35      189.84     79.75 o 
   1   7  23     1948.74     1972.90    158.56 o 
   2   7  23      548.32      508.28     98.00 o 
   3   7  23     2731.13     2490.38    306.05 o 
   4   7  23     1002.28      769.25    134.74 o 
   5   7  23      997.09     1013.03    122.50 o 
   6   7  23     1272.95     1330.68    216.55 o 
   7   7  23      877.26     1127.44    132.57 o 
  -8   8  23      448.39      375.40    113.44 o 
  -7   8  23       25.41       40.68     63.48 o 
  -6   8  23      286.82      181.43     58.74 o 
  -5   8  23       25.95       20.07     50.70 o 
  -4   8  23      513.42      399.41     76.90 o 
  -3   8  23       46.95       -8.32     54.48 o 
  -2   8  23      782.53      801.66    129.93 o 
  -1   8  23        0.77      -64.51     69.30 o 
   0   8  23       22.03      -85.24     90.47 o 
   1   8  23      497.68      563.18    105.32 o 
   2   8  23      696.54      700.21    110.42 o 
   3   8  23       47.64       11.55     73.50 o 
   4   8  23      218.99       66.13    128.00 o 
   5   8  23     1134.56      671.78    169.39 o 
  -5   9  23     2824.89     2851.78    223.42 o 
  -4   9  23       41.04      101.88     84.09 o 
  -3   9  23       22.64       49.39     83.50 o 
  -2   9  23      278.38      127.75    109.72 o 
  -1   9  23     3536.57     3302.83    200.48 o 
   0   9  23        2.04       23.50     83.73 o 
   1   9  23       88.57       83.07    111.64 o 
   2   9  23      364.63      279.24     94.55 o 
 -14   0  24        5.92      -32.72    100.09 o 
 -12   0  24     4471.02     4117.28    281.03 o 
 -10   0  24      518.32      421.55    128.97 o 
  -8   0  24    10841.80    10378.87    444.64 o 
  -6   0  24      818.87      771.49     95.60 o 
  -4   0  24    13301.82    13320.54    354.56 o 
  -2   0  24      582.86      553.02     80.91 o 
   0   0  24     6956.95     7169.16    266.59 o 
   2   0  24     9493.06     9399.38    232.68 o 
   4   0  24     4909.42     4981.70    145.18 o 
   6   0  24    12722.78    12721.38    522.60 o 
   8   0  24     3176.86     3520.49    169.99 o 
  10   0  24     2336.64     2660.16    259.86 o 
  12   0  24       69.11      331.08    136.67 o 
 -14   1  24        1.00      -65.29     65.29 o 
 -13   1  24       25.01       79.85     73.35 o 
 -12   1  24       20.59      -58.10     58.10 o 
 -11   1  24     5027.42     4395.65    206.20 o 
 -10   1  24        0.29       68.63     64.95 o 
  -9   1  24       69.80      120.03     67.89 o 
  -8   1  24       82.11       76.43     60.28 o 
  -7   1  24     8483.89     8343.93    221.15 o 
  -6   1  24     1497.43     1276.83     95.10 o 
  -5   1  24      232.42      242.52     57.95 o 
  -4   1  24      767.79      829.80     68.09 o 
  -3   1  24     4666.43     4805.71    134.00 o 
  -2   1  24     2180.92     2133.27     92.13 o 
  -1   1  24      388.06      354.76     51.80 o 
   0   1  24     1315.21     1370.18     78.71 o 
   1   1  24      462.11      512.37     54.76 o 
   2   1  24      748.77      879.33     56.09 o 
   3   1  24      325.30      299.80     41.34 o 
   4   1  24     1039.64     1070.28     61.01 o 
   5   1  24      409.93      430.11     47.02 o 
   6   1  24     1344.38     1402.41     81.12 o 
   7   1  24       48.69       60.04     56.17 o 
   8   1  24     1185.23     1200.67     96.48 o 
   9   1  24        0.99      -32.02     63.35 o 
  10   1  24      431.01      565.44    100.47 o 
  11   1  24      320.92      346.21     89.14 o 
 -14   2  24       31.13      113.40     79.61 o 
 -13   2  24       73.75      148.48     75.84 o 
 -12   2  24     2323.23     2501.11    180.89 o 
 -11   2  24      663.34      647.10    103.96 o 
 -10   2  24       10.56       10.29    106.83 o 
  -9   2  24      235.61      116.54     64.25 o 
  -8   2  24     6076.14     5712.64    180.71 o 
  -7   2  24      666.95      631.71     77.25 o 
  -6   2  24        7.07      -51.10     51.10 o 
  -5   2  24      112.18      145.18     54.36 o 
  -4   2  24     7288.17     6827.98    191.49 o 
  -3   2  24     2436.79     2469.57    112.51 o 
  -2   2  24     1326.89     1318.02     80.03 o 
  -1   2  24        5.25        4.97     36.19 o 
   0   2  24    11405.57    11085.43    215.27 o 
   1   2  24     4783.07     4938.43    131.25 o 
   2   2  24     2480.21     2395.72     92.79 o 
   3   2  24     1281.30     1247.64     75.37 o 
   4   2  24     4623.47     4716.68    128.22 o 
   5   2  24     8351.52     8285.87    180.13 o 
   6   2  24     1341.36     1438.25    212.70 o 
   7   2  24      867.21      848.95     82.54 o 
   8   2  24      898.67     1060.57     93.72 o 
   9   2  24     4837.27     4903.86    176.24 o 
  10   2  24     2872.72     3197.52    295.73 o 
  11   2  24       47.83      233.96     84.67 o 
 -14   3  24        7.81       54.93     78.25 o 
 -13   3  24       72.86       36.57     72.73 o 
 -12   3  24       86.24       88.03     76.46 o 
 -11   3  24      901.00      889.86    115.31 o 
 -10   3  24       64.98       28.83     68.48 o 
  -9   3  24      147.13      162.95     58.32 o 
  -8   3  24      262.41      318.14     64.96 o 
  -7   3  24      828.31      873.45     87.43 o 
  -6   3  24      977.34      927.57     87.02 o 
  -5   3  24       69.57      114.61    100.02 o 
  -4   3  24       84.31      -10.14     46.48 o 
  -3   3  24     1698.00     1640.31    120.61 o 
  -2   3  24     3925.94     3980.75    198.69 o 
  -1   3  24       54.75       54.19     67.22 o 
   0   3  24      749.23      830.68     66.35 o 
   1   3  24      833.42      804.71     64.34 o 
   2   3  24     5993.00     5749.38    167.67 o 
   3   3  24      227.57      232.53     57.68 o 
   4   3  24     5111.17     5148.58    139.24 o 
   5   3  24       25.93       30.27     48.75 o 
   6   3  24     2606.18     2577.31    118.37 o 
   7   3  24      189.52       81.05     72.18 o 
   8   3  24     2118.20     2220.98    163.18 o 
   9   3  24      149.08      166.78    217.51 o 
  10   3  24     1405.88     1215.13    134.66 o 
  11   3  24       39.78       86.62    123.19 o 
 -13   4  24      530.79      466.04    118.38 o 
 -12   4  24      220.09      290.61     87.78 o 
 -11   4  24       21.89      161.76     76.99 o 
 -10   4  24     1197.84      869.48    114.11 o 
  -9   4  24      835.28      836.26     92.82 o 
  -8   4  24      100.09      149.41     61.09 o 
  -7   4  24     5167.58     5455.18    212.76 o 
  -6   4  24     4886.29     4669.44    164.60 o 
  -5   4  24      713.27      765.38     81.33 o 
  -4   4  24      769.90      759.31     82.90 o 
  -3   4  24     6881.50     6689.99    193.66 o 
  -2   4  24     1707.24     1804.49    110.72 o 
  -1   4  24     1419.74     1294.19     94.80 o 
   0   4  24     2937.91     2559.37    192.20 o 
   1   4  24    11593.90    11428.69    327.32 o 
   2   4  24      271.64      287.84     78.04 o 
   3   4  24      461.64      395.53     80.27 o 
   4   4  24     2182.90     2258.10    153.01 o 
   5   4  24     6624.46     6882.10    196.60 o 
   6   4  24     1297.23     1405.87    104.07 o 
   7   4  24       37.83       45.53     53.94 o 
   8   4  24      686.92      695.85    208.85 o 
   9   4  24     4740.12     4738.38    221.66 o 
  10   4  24      580.20      501.28    105.32 o 
 -12   5  24      414.91      404.85    129.93 o 
 -11   5  24      162.02      244.34     88.44 o 
 -10   5  24      104.21      128.56     61.21 o 
  -9   5  24     1605.54     1607.95    137.18 o 
  -8   5  24      262.54      349.19     70.22 o 
  -7   5  24      605.91      680.90     84.52 o 
  -6   5  24     2353.02     2273.16    121.69 o 
  -5   5  24     2363.58     2393.84    135.50 o 
  -4   5  24      321.22      369.86     63.78 o 
  -3   5  24      214.45      333.40     62.31 o 
  -2   5  24     4002.22     4033.35    149.70 o 
  -1   5  24      468.46      466.90     67.99 o 
   0   5  24       98.96      -46.45     61.03 o 
   1   5  24      283.55      276.68    117.42 o 
   2   5  24     1888.33     1825.78    141.47 o 
   3   5  24       74.79      155.39    106.83 o 
   4   5  24      909.06     1049.83    116.37 o 
   5   5  24       16.44       42.27     67.40 o 
   6   5  24      649.05      844.96    118.38 o 
   7   5  24        4.67      -76.54     76.54 o 
   8   5  24      851.48      778.89     91.98 o 
   9   5  24        0.36        8.83    112.60 o 
 -11   6  24      361.81      223.49    145.33 o 
 -10   6  24     1820.53     1852.23    168.71 o 
  -9   6  24     1892.57     1785.37    126.94 o 
  -8   6  24      299.52      331.51     74.34 o 
  -7   6  24     2155.21     2335.52    118.92 o 
  -6   6  24     3807.19     4031.93    199.76 o 
  -5   6  24      924.43     1049.94     82.41 o 
  -4   6  24      396.27      459.78     80.82 o 
  -3   6  24     5454.40     5116.68    187.28 o 
  -2   6  24     2010.36     1832.64    195.50 o 
  -1   6  24      899.02      817.08    110.92 o 
   0   6  24      302.66      230.11     80.98 o 
   1   6  24     3870.11     4172.50    197.95 o 
   2   6  24      836.86     1040.41    228.10 o 
   3   6  24      822.26      697.66    104.78 o 
   4   6  24       28.23      -12.55     95.28 o 
   5   6  24     2061.91     2120.46    160.77 o 
   6   6  24       45.50      -60.65     68.01 o 
   7   6  24      819.20      779.48    115.89 o 
   8   6  24      637.19      536.15    112.75 o 
  -9   7  24      521.09      584.80    124.15 o 
  -8   7  24      280.90      363.85     67.13 o 
  -7   7  24      525.97      558.95     73.97 o 
  -6   7  24      288.08      340.85     63.00 o 
  -5   7  24      931.89     1174.40     90.51 o 
  -4   7  24      246.69      203.25     65.34 o 
  -3   7  24      738.57      820.22     88.45 o 
  -2   7  24      373.45      358.25     92.28 o 
  -1   7  24     2476.26     2478.08    458.12 o 
   0   7  24       52.39      -69.06     69.06 o 
   1   7  24      731.69      562.66    101.97 o 
   2   7  24        2.64       82.66     74.82 o 
   3   7  24      374.85      369.04     91.68 o 
   4   7  24       27.38      -65.45     66.69 o 
   5   7  24        0.08       24.06     76.22 o 
   6   7  24       26.56       60.63     83.70 o 
   7   7  24       73.90      -46.20    105.87 o 
  -7   8  24      466.32      480.91    105.78 o 
  -6   8  24       42.69        6.09     52.75 o 
  -5   8  24     1410.50     1514.62    104.44 o 
  -4   8  24      464.35      487.54     82.77 o 
  -3   8  24      242.31      246.90     91.16 o 
  -2   8  24      337.18      303.31     93.23 o 
  -1   8  24     3166.48     3071.62    191.98 o 
   0   8  24     1275.94     1085.17    128.62 o 
   1   8  24      873.27      835.07    123.30 o 
   2   8  24       98.75      -21.44     73.95 o 
   3   8  24     2278.27     2485.39    185.09 o 
   4   8  24       24.08      105.87    123.19 o 
  -3   9  24      128.66       55.47     89.14 o 
  -2   9  24      316.18      336.30    216.55 o 
  -1   9  24       52.26       94.78     84.86 o 
   0   9  24     1080.51     1118.95    136.66 o 
 -13   0  25     1412.69     1158.77    188.64 o 
 -11   0  25     2660.40     2490.77    254.08 o 
  -9   0  25      152.44      146.29    100.09 o 
  -7   0  25    10251.42    10196.01    444.64 o 
  -5   0  25       56.28       -9.16     95.28 o 
  -3   0  25    17071.43    16661.73    831.54 o 
  -1   0  25      557.08      682.37     89.71 o 
   1   0  25    14429.04    14606.26    370.67 o 
   3   0  25       33.56       37.27     56.18 o 
   5   0  25    11958.43    11911.85    322.44 o 
   7   0  25      532.34      549.35     87.08 o 
   9   0  25     2960.74     2764.10    230.98 o 
  11   0  25       43.09      100.09    102.02 o 
 -14   1  25       21.31      100.98     79.41 o 
 -13   1  25      224.58      329.17     90.50 o 
 -12   1  25      118.10      125.41     80.17 o 
 -11   1  25       99.41       53.84     68.90 o 
 -10   1  25       84.89      -21.52     59.84 o 
  -9   1  25      647.99      693.46    100.03 o 
  -8   1  25     2517.03     2349.81    163.80 o 
  -7   1  25      362.11      305.40     63.40 o 
  -6   1  25      815.20      867.45     84.03 o 
  -5   1  25       99.86       55.00     63.78 o 
  -4   1  25    11276.51    11203.82    228.30 o 
  -3   1  25        0.25       63.35     41.54 o 
  -2   1  25        2.68      -30.99     35.29 o 
  -1   1  25      315.93      257.46     48.83 o 
   0   1  25    10342.73    10445.57    209.37 o 
   1   1  25       50.83      136.68     42.86 o 
   2   1  25       20.95       24.34     31.69 o 
   3   1  25       61.63       79.33     34.75 o 
   4   1  25     8264.75     8523.55    182.14 o 
   5   1  25     2483.85     2328.47    113.88 o 
   6   1  25        1.17      -21.48     45.48 o 
   7   1  25      187.17      104.78     52.38 o 
   8   1  25     5739.45     5711.72    344.65 o 
   9   1  25     1048.01     1036.03     97.32 o 
  10   1  25      153.97      178.49     80.27 o 
  11   1  25        4.83       30.62     72.81 o 
 -14   2  25      133.51       95.86     82.73 o 
 -13   2  25      889.91     1183.75    136.09 o 
 -12   2  25     1244.18     1350.95    145.33 o 
 -11   2  25     2107.75     1947.47    157.09 o 
 -10   2  25       19.96       13.47     63.97 o 
  -9   2  25      381.59      388.67     87.78 o 
  -8   2  25     1784.37     1893.42    120.29 o 
  -7   2  25     3937.59     3847.86    244.07 o 
  -6   2  25      103.52       66.68     57.78 o 
  -5   2  25        0.73       29.60     50.96 o 
  -4   2  25     2795.07     2866.19    125.19 o 
  -3   2  25     5491.67     5177.44    162.61 o 
  -2   2  25      165.29      230.03     48.07 o 
  -1   2  25      798.32      725.57     82.48 o 
   0   2  25      568.66      655.49     61.31 o 
   1   2  25    10453.77    10002.98    203.80 o 
   2   2  25      278.51      326.85     51.61 o 
   3   2  25        0.04      -32.12     38.98 o 
   4   2  25      663.93      557.48     74.18 o 
   5   2  25     4328.99     4511.66    131.57 o 
   6   2  25     2698.17     2517.40    200.19 o 
   7   2  25      103.12       -0.94     57.35 o 
   8   2  25      807.48      636.15    100.47 o 
   9   2  25     1664.81     1622.44    150.14 o 
  10   2  25     1922.54     1752.38    155.63 o 
  11   2  25       59.41       63.52    109.72 o 
 -13   3  25     1250.43     1363.57    145.16 o 
 -12   3  25      220.08      264.92     88.19 o 
 -11   3  25      350.66      100.42     75.07 o 
 -10   3  25        2.88      -56.37     56.37 o 
  -9   3  25     2170.60     2166.21    132.46 o 
  -8   3  25      587.23      568.74     80.03 o 
  -7   3  25        6.51      -45.19     50.27 o 
  -6   3  25      601.25      561.80     75.87 o 
  -5   3  25     1322.38     1472.53    133.39 o 
  -4   3  25     1606.87     1686.75    109.55 o 
  -3   3  25       12.15       -2.59     46.65 o 
  -2   3  25      178.44      231.20     57.73 o 
  -1   3  25      108.76       36.21     49.11 o 
   0   3  25     3463.18     3524.71    142.98 o 
   1   3  25      128.89      190.48     47.01 o 
   2   3  25      482.21      512.65     75.01 o 
   3   3  25        1.62      -44.13     57.20 o 
   4   3  25     3175.93     3427.28    148.57 o 
   5   3  25     4621.95     4500.86    221.07 o 
   6   3  25      185.45      208.80     59.78 o 
   7   3  25       53.62       25.66    105.87 o 
   8   3  25      648.46      744.56    107.50 o 
   9   3  25     3813.71     3989.90    202.04 o 
  10   3  25      971.15      836.16    121.81 o 
 -12   4  25     2722.32     2566.01    188.21 o 
 -11   4  25      431.13      352.28    151.10 o 
 -10   4  25       58.49       73.82     76.69 o 
  -9   4  25     1016.88     1050.01    108.20 o 
  -8   4  25     6396.70     6254.94    201.02 o 
  -7   4  25      219.94      256.39     63.26 o 
  -6   4  25      153.42      191.76     60.28 o 
  -5   4  25     4110.31     4136.91    156.67 o 
  -4   4  25     4935.22     4717.05    162.15 o 
  -3   4  25      453.50      370.76     64.94 o 
  -2   4  25      795.14      815.05     82.06 o 
  -1   4  25     1344.14     1315.25     98.42 o 
   0   4  25      680.05      792.72     78.71 o 
   1   4  25      730.46      672.89     97.25 o 
   2   4  25     1940.72     2165.77    152.37 o 
   3   4  25      818.25      839.90    104.70 o 
   4   4  25       48.37      -42.97     63.28 o 
   5   4  25       98.77       49.13     70.26 o 
   6   4  25     1391.16     1473.47    115.46 o 
   7   4  25      578.91      494.10     75.45 o 
   8   4  25      148.74       73.22    100.09 o 
   9   4  25       42.03      130.14     78.04 o 
  10   4  25     2444.28     2573.54    271.41 o 
 -12   5  25       50.53       83.76     78.80 o 
 -11   5  25      363.08      294.04     96.61 o 
 -10   5  25      624.01      751.36     91.13 o 
  -9   5  25     1959.92     1945.51    132.50 o 
  -8   5  25      236.17      119.33     63.69 o 
  -7   5  25      264.42      247.22     67.98 o 
  -6   5  25     2452.59     2399.79    222.64 o 
  -5   5  25     2086.79     1976.31    196.57 o 
  -4   5  25      271.09      184.24     87.24 o 
  -3   5  25      682.81      574.12     74.55 o 
  -2   5  25     1899.69     1963.16    146.50 o 
  -1   5  25      787.97      607.24     75.09 o 
   0   5  25      111.40       80.07     81.81 o 
   1   5  25     1331.75     1424.90    130.47 o 
   2   5  25     2238.78     2078.13    152.44 o 
   3   5  25      603.38      526.21     94.53 o 
   4   5  25       19.96      -88.77    106.83 o 
   5   5  25     1870.07     1837.49    151.39 o 
   6   5  25     2267.66     2358.77    303.17 o 
   7   5  25      454.51      576.73    104.69 o 
   8   5  25        0.59       52.35     75.31 o 
   9   5  25     2066.83     2092.33    244.46 o 
 -10   6  25       87.05      118.91     68.86 o 
  -9   6  25      979.83     1088.62    187.17 o 
  -8   6  25     2687.53     2688.58    186.58 o 
  -7   6  25        3.29       13.52     60.57 o 
  -6   6  25      571.14      653.44     85.92 o 
  -5   6  25     1882.03     1929.12    107.33 o 
  -4   6  25     1719.79     1918.81    124.84 o 
  -3   6  25      476.49      452.56     74.00 o 
  -2   6  25     1615.15     1703.54    114.77 o 
  -1   6  25     1840.40     2107.75    161.28 o 
   0   6  25      867.38      878.94    118.41 o 
   1   6  25     2079.86     1900.23    160.73 o 
   2   6  25      956.59     1055.42    179.01 o 
   3   6  25     2533.36     2283.56    168.06 o 
   4   6  25      436.84      332.67     86.98 o 
   5   6  25     1344.48     1427.18    141.47 o 
   6   6  25      513.19      448.94    104.57 o 
   7   6  25     1228.44     1328.99    141.55 o 
   8   6  25       51.00      -71.22    109.72 o 
  -9   7  25      246.27      234.12     90.32 o 
  -8   7  25       20.52      -49.85     58.50 o 
  -7   7  25      529.99      492.34     82.97 o 
  -6   7  25      397.13      440.45     68.67 o 
  -5   7  25      456.68      605.73     78.90 o 
  -4   7  25     1190.54     1241.55    108.83 o 
  -3   7  25      660.99      688.69     85.28 o 
  -2   7  25      802.47      715.45    110.77 o 
  -1   7  25      417.10      433.75    144.36 o 
   0   7  25     2261.30     2123.32    166.73 o 
   1   7  25     1029.14     1136.64    269.48 o 
   2   7  25     1755.81     1702.28    262.74 o 
   3   7  25     1137.56     1048.30    255.04 o 
   4   7  25     1417.18     1563.80    152.28 o 
   5   7  25      855.56      739.52    117.59 o 
   6   7  25     1316.15     1249.24    200.19 o 
  -6   8  25     1164.70     1323.10    102.63 o 
  -5   8  25      636.13      865.87     88.00 o 
  -4   8  25      393.64      380.13    124.99 o 
  -3   8  25      845.18      754.13    119.57 o 
  -2   8  25      767.04      829.07    156.88 o 
  -1   8  25      929.29      894.41    225.21 o 
   0   8  25     1257.55     1103.26    134.75 o 
   1   8  25     1898.83     1985.23    230.98 o 
   2   8  25      596.25      575.23    112.87 o 
   3   8  25     1097.22     1006.70    190.56 o 
 -12   0  26     2384.67     1888.29    229.06 o 
 -10   0  26      202.07       96.24    103.94 o 
  -8   0  26       36.00      107.79    102.02 o 
  -6   0  26      135.65       67.01     72.18 o 
  -4   0  26     1555.93     1773.81    172.28 o 
  -2   0  26      944.63      927.15    104.06 o 
   0   0  26     2809.16     2886.33    151.10 o 
   2   0  26     2677.49     2647.10    144.57 o 
   4   0  26     1967.43     1999.93    202.11 o 
   6   0  26      664.44      864.26    153.99 o 
   8   0  26     5898.71     6036.37    327.23 o 
  10   0  26      301.89      558.21    140.52 o 
 -13   1  26     2554.72     2411.98    182.39 o 
 -12   1  26      708.45      748.53    114.31 o 
 -11   1  26      301.04      422.77     94.53 o 
 -10   1  26        0.08       42.12    120.30 o 
  -9   1  26     2187.96     2013.23    261.78 o 
  -8   1  26      346.75      393.67    155.91 o 
  -7   1  26     1923.83     1925.50    200.23 o 
  -6   1  26      175.70      173.56     58.15 o 
  -5   1  26     1723.03     1676.65    244.56 o 
  -4   1  26     4479.08     4659.76    140.47 o 
  -3   1  26    12184.72    11888.56    236.44 o 
  -2   1  26      868.46      752.21     67.13 o 
  -1   1  26     1213.15     1202.34     80.46 o 
   0   1  26     2958.76     2950.28    106.78 o 
   1   1  26    10766.99    10820.16    216.37 o 
   2   1  26      686.67      776.90     66.45 o 
   3   1  26      870.12      965.19     91.39 o 
   4   1  26      406.78      395.36     54.35 o 
   5   1  26     9470.54     9687.11    236.96 o 
   6   1  26      466.18      408.33     88.08 o 
   7   1  26       31.05      -21.99     60.53 o 
   8   1  26       41.14       63.18     69.06 o 
   9   1  26     5372.17     5112.44    313.75 o 
  10   1  26       19.66        3.85     98.17 o 
 -13   2  26      501.78      657.01    115.48 o 
 -12   2  26      185.99      159.67     83.30 o 
 -11   2  26      249.45      258.63     85.62 o 
 -10   2  26        2.70      -10.78     75.07 o 
  -9   2  26      224.56      226.04     78.38 o 
  -8   2  26       57.91      129.74     54.73 o 
  -7   2  26      995.89     1087.99     96.63 o 
  -6   2  26      145.26      224.90     59.22 o 
  -5   2  26        7.11       -2.43     49.03 o 
  -4   2  26       13.69       31.93     48.08 o 
  -3   2  26     5044.25     4867.24    161.81 o 
  -2   2  26       16.58       35.54     42.32 o 
  -1   2  26     3465.30     3573.07    125.30 o 
   0   2  26      839.03     1069.29     76.36 o 
   1   2  26     1806.78     1737.09    120.86 o 
   2   2  26      226.72      237.01     57.83 o 
   3   2  26     1671.16     1627.18    106.12 o 
   4   2  26     2521.36     2686.20    103.06 o 
   5   2  26        0.31       93.63     50.40 o 
   6   2  26      286.88      195.71     71.67 o 
   7   2  26      426.80      390.76     85.46 o 
   8   2  26     1343.38     1478.52    136.74 o 
   9   2  26      197.89      341.03     88.96 o 
  10   2  26        3.84       53.90    103.94 o 
 -13   3  26      880.28      856.02    124.40 o 
 -12   3  26     1978.55     1831.89    164.86 o 
 -11   3  26      374.51      160.94    134.74 o 
 -10   3  26       35.51      114.63     73.53 o 
  -9   3  26     1793.45     1751.35    122.18 o 
  -8   3  26     4147.80     4166.10    162.98 o 
  -7   3  26      626.29      546.10     75.13 o 
  -6   3  26      337.02      274.35     66.55 o 
  -5   3  26     3959.90     3933.32    189.00 o 
  -4   3  26     5400.92     5591.34    228.75 o 
  -3   3  26      676.31      769.30     81.40 o 
  -2   3  26     1111.82     1123.60    107.20 o 
  -1   3  26     3117.70     3071.05    134.54 o 
   0   3  26     7543.64     7048.10    195.24 o 
   1   3  26     5953.03     5852.62    185.35 o 
   2   3  26      240.89      230.95     58.64 o 
   3   3  26      569.92      615.38     76.85 o 
   4   3  26     4604.86     4946.53    203.82 o 
   5   3  26     3214.05     3161.21    204.03 o 
   6   3  26      624.20      692.85    160.73 o 
   7   3  26      413.49      448.43    100.09 o 
   8   3  26      980.04     1019.63    121.54 o 
   9   3  26      831.81     1008.65    127.26 o 
  10   3  26      780.92      904.98    122.47 o 
 -12   4  26        7.62       43.70     83.73 o 
 -11   4  26     1216.66      820.47    262.74 o 
 -10   4  26       64.10      136.88     82.31 o 
  -9   4  26      839.52      979.80    102.10 o 
  -8   4  26        8.83       93.86     59.51 o 
  -7   4  26     2826.98     2832.27    146.28 o 
  -6   4  26      130.46      109.49     58.48 o 
  -5   4  26     2714.57     2721.99    144.83 o 
  -4   4  26        2.68       23.39     51.99 o 
  -3   4  26     2574.83     2710.45    131.25 o 
  -2   4  26      766.75      759.31     82.45 o 
  -1   4  26     2412.53     2257.48    125.05 o 
   0   4  26        2.43      -41.93     41.93 o 
   1   4  26      567.68      593.49     94.41 o 
   2   4  26      293.59      470.86     91.16 o 
   3   4  26     3044.16     3236.38    170.78 o 
   4   4  26      144.14      131.92     72.81 o 
   5   4  26       78.76       18.32     67.89 o 
   6   4  26      416.34      481.72     74.69 o 
   7   4  26      807.61      843.62    113.16 o 
   8   4  26        0.90       45.82     75.89 o 
   9   4  26       41.96      -54.66    110.68 o 
 -11   5  26     1201.19     1247.88    145.62 o 
 -10   5  26        9.78       15.82     61.17 o 
  -9   5  26      384.89      428.10     77.77 o 
  -8   5  26     6528.20     6701.07    213.67 o 
  -7   5  26     1076.08     1114.71    105.10 o 
  -6   5  26        1.55       27.53     55.12 o 
  -5   5  26      841.40      691.10    144.29 o 
  -4   5  26     5633.50     5565.29    184.85 o 
  -3   5  26      300.95      408.24     70.44 o 
  -2   5  26       61.52       51.63     52.46 o 
  -1   5  26     1025.50     1128.36     95.74 o 
   0   5  26     3183.62     3319.02    176.26 o 
   1   5  26      185.72      262.46     81.63 o 
   2   5  26      535.56      688.61    101.07 o 
   3   5  26     1812.33     1683.24    142.23 o 
   4   5  26     3151.96     3125.77    174.80 o 
   5   5  26      138.39       32.29     73.46 o 
   6   5  26      204.03      276.66     89.80 o 
   7   5  26     1637.53     1684.08    151.99 o 
   8   5  26     1591.75     1537.37    204.04 o 
 -10   6  26       67.08      145.78     68.83 o 
  -9   6  26      244.14      247.39     74.62 o 
  -8   6  26       29.02      112.94     65.38 o 
  -7   6  26      487.04      579.91     85.61 o 
  -6   6  26      155.59      150.88     63.76 o 
  -5   6  26      400.48      388.10     77.03 o 
  -4   6  26       43.02      -49.13     50.35 o 
  -3   6  26        9.41      -50.72     50.72 o 
  -2   6  26        1.69      -47.63     47.63 o 
  -1   6  26      525.36      538.05    104.12 o 
   0   6  26      180.17      133.03     78.63 o 
   1   6  26       82.85      125.65     78.80 o 
   2   6  26     1641.26     1628.95    146.92 o 
   3   6  26      240.18      231.42     83.50 o 
   4   6  26     1129.46     1071.85    129.30 o 
   5   6  26        1.74       24.55     71.45 o 
   6   6  26     1061.18      914.23    125.89 o 
   7   6  26      580.05      625.58    161.69 o 
  -8   7  26      902.71     1002.15    199.46 o 
  -7   7  26      257.06      230.15     79.20 o 
  -6   7  26     1191.38     1187.08    109.65 o 
  -5   7  26        1.25      -19.05     57.13 o 
  -4   7  26     1336.34     1553.27    166.48 o 
  -3   7  26        2.33      -14.44     74.86 o 
  -2   7  26     1839.37     1928.58    161.81 o 
  -1   7  26      282.80      297.32     92.28 o 
   0   7  26     1762.73     1787.91    158.56 o 
   1   7  26     1048.32      919.12    123.17 o 
   2   7  26     1045.39      955.70    125.13 o 
   3   7  26     1761.15     1534.30    222.32 o 
   4   7  26     1093.14     1206.26    140.75 o 
   5   7  26      765.49      925.86    175.16 o 
  -5   8  26       26.67       -7.32     54.04 o 
  -4   8  26       46.15       45.02     82.34 o 
  -3   8  26      168.19      243.43     95.95 o 
  -2   8  26       54.19       22.46     77.55 o 
  -1   8  26       18.67      -23.80     76.82 o 
   0   8  26      548.02      470.97    105.16 o 
   1   8  26      220.69      360.64     99.25 o 
   2   8  26      642.99      307.98    150.14 o 
 -13   0  27     1936.15     1828.62    229.06 o 
 -11   0  27      186.33       92.39    117.42 o 
  -9   0  27     7684.85     7279.84    383.05 o 
  -7   0  27      686.93      623.66    146.29 o 
  -5   0  27    10713.37    10595.83    321.88 o 
  -3   0  27     1685.76     1675.30    167.46 o 
  -1   0  27     7404.98     7499.84    372.46 o 
   1   0  27      314.97      404.35     81.12 o 
   3   0  27     5248.76     5468.04    207.91 o 
   5   0  27     1972.33     2205.89    219.43 o 
   7   0  27     1944.92     1819.00    207.89 o 
 -13   1  27        5.29      127.77     82.99 o 
 -12   1  27     2761.93     2537.52    248.31 o 
 -11   1  27        4.15       53.68     73.35 o 
 -10   1  27      498.31      544.30    102.59 o 
  -9   1  27        7.14       13.28     65.92 o 
  -8   1  27     3923.38     3638.30    185.60 o 
  -7   1  27       52.08      185.60     59.31 o 
  -6   1  27      164.29      175.85     61.97 o 
  -5   1  27      646.66      580.28    114.54 o 
  -4   1  27     3986.21     4053.89    131.01 o 
  -3   1  27      986.79     1104.45     80.10 o 
  -2   1  27      100.90       77.38     43.27 o 
  -1   1  27     2492.84     2401.49    104.99 o 
   0   1  27     2291.70     2392.74    104.31 o 
   1   1  27     1179.23     1254.98     81.70 o 
   2   1  27       90.84        0.65     40.90 o 
   3   1  27      741.94      677.56     77.14 o 
   4   1  27      943.84      902.82    114.77 o 
   5   1  27      650.55      816.92    102.59 o 
   6   1  27       31.67      117.42    103.94 o 
   7   1  27      183.90      163.61     74.86 o 
   8   1  27      279.44      308.29     87.72 o 
   9   1  27      370.58      296.43    125.12 o 
  10   1  27      394.06      350.33    127.04 o 
 -13   2  27     1032.20     1147.46    326.26 o 
 -12   2  27      351.72      218.40     83.63 o 
 -11   2  27       15.35       -4.30     84.69 o 
 -10   2  27      307.28      293.71    134.74 o 
  -9   2  27     3387.39     3329.56    192.49 o 
  -8   2  27      615.38      642.07    108.18 o 
  -7   2  27      149.25      309.35     65.15 o 
  -6   2  27       63.17        8.01     51.56 o 
  -5   2  27     4656.35     4844.72    168.52 o 
  -4   2  27     3195.48     3258.78    138.77 o 
  -3   2  27      491.14      578.50     72.84 o 
  -2   2  27     1285.99     1397.74     89.01 o 
  -1   2  27     5767.67     5874.37    156.28 o 
   0   2  27     7732.31     7575.26    220.32 o 
   1   2  27     3043.65     3116.61    112.27 o 
   2   2  27     1067.08     1168.35     94.41 o 
   3   2  27     1760.12     1610.30    107.14 o 
   4   2  27     4105.11     4214.88    129.31 o 
   5   2  27     2336.67     2671.63    155.62 o 
   6   2  27       17.27       31.46     61.97 o 
   7   2  27     1056.59     1028.74    116.37 o 
   8   2  27     1683.04     1781.50    150.62 o 
   9   2  27     2212.11     2446.32    321.45 o 
  10   2  27       34.56       88.54    107.79 o 
 -12   3  27      339.02      454.28    103.85 o 
 -11   3  27      462.33      631.94    108.86 o 
 -10   3  27      396.68      325.03    116.45 o 
  -9   3  27      580.35      658.65     86.08 o 
  -8   3  27      703.24      846.54     93.58 o 
  -7   3  27     1427.37     1395.29    119.38 o 
  -6   3  27        1.41        8.91     50.59 o 
  -5   3  27      280.01      180.63     59.02 o 
  -4   3  27     1996.36     1736.65    115.07 o 
  -3   3  27     4128.19     3925.25    151.08 o 
  -2   3  27       13.74      -36.51     44.95 o 
  -1   3  27     2747.72     2878.44    162.70 o 
   0   3  27      378.13      392.49     65.74 o 
   1   3  27     4580.99     4347.31    157.59 o 
   2   3  27       22.93       23.47     54.36 o 
   3   3  27     2946.19     2924.18    129.31 o 
   4   3  27       29.78      -12.31     87.58 o 
   5   3  27     2694.13     2733.00    131.97 o 
   6   3  27      184.70       90.20     67.40 o 
   7   3  27     1020.87     1027.58    122.47 o 
   8   3  27        0.68     -145.68    163.61 o 
   9   3  27     1053.64     1203.40    138.75 o 
 -11   4  27      803.41      768.16    120.17 o 
 -10   4  27      570.13      829.90    211.74 o 
  -9   4  27       48.88       34.66     58.55 o 
  -8   4  27     1887.62     1924.94    129.87 o 
  -7   4  27      681.50      756.51     89.59 o 
  -6   4  27        3.15      -14.35     52.40 o 
  -5   4  27      928.61      873.69     92.23 o 
  -4   4  27     2095.80     2244.08    132.07 o 
  -3   4  27      785.00      814.90     86.81 o 
  -2   4  27      482.31      385.33     90.20 o 
  -1   4  27     1057.03     1219.69     98.03 o 
   0   4  27     6042.80     6056.81    364.76 o 
   1   4  27     1404.45     1576.78    136.74 o 
   2   4  27       67.31       61.46     87.58 o 
   3   4  27      526.02      683.54    104.70 o 
   4   4  27     7906.67     8033.79    481.22 o 
   5   4  27     1436.32     1183.39    126.49 o 
   6   4  27       42.71       84.88     75.53 o 
   7   4  27      440.28      543.35    101.95 o 
   8   4  27     4283.34     3938.96    371.50 o 
 -10   5  27      919.28      835.38    110.70 o 
  -9   5  27      431.28      646.66     93.74 o 
  -8   5  27       20.28      113.91     62.21 o 
  -7   5  27     1470.44     1323.78    113.54 o 
  -6   5  27     1428.79     1637.14    119.54 o 
  -5   5  27       43.68       63.20     57.36 o 
  -4   5  27      461.46      356.72     72.74 o 
  -3   5  27      800.67      883.20    119.25 o 
  -2   5  27      574.33      484.26     74.99 o 
  -1   5  27      198.38      270.10    102.98 o 
   0   5  27        0.53       24.05    125.12 o 
   1   5  27      567.45      643.60    106.83 o 
   2   5  27      226.69      176.02     96.24 o 
   3   5  27      857.15     1027.22    199.22 o 
   4   5  27        3.95       16.58     73.16 o 
   5   5  27     1592.28     1538.57    146.20 o 
   6   5  27       48.16       54.99     81.63 o 
   7   5  27      552.17      531.26    153.99 o 
  -9   6  27      224.82      248.77     74.99 o 
  -8   6  27     1179.54     1267.80    115.09 o 
  -7   6  27     1167.33     1151.68    109.94 o 
  -6   6  27      308.36      356.01     90.76 o 
  -5   6  27      502.84      481.41     87.52 o 
  -4   6  27     2153.47     2303.27    140.82 o 
  -3   6  27      971.54      932.75     96.41 o 
  -2   6  27     1171.14     1393.26    143.59 o 
  -1   6  27       36.16      -65.29     65.29 o 
   0   6  27     1947.83     2142.86    222.32 o 
   1   6  27      531.56      594.53    135.70 o 
   2   6  27      552.27      514.11    103.34 o 
   3   6  27      461.91      424.42    135.70 o 
   4   6  27     2656.26     3038.76    343.59 o 
   5   6  27      102.76      -27.91     80.30 o 
   6   6  27      151.28      232.91    136.67 o 
  -7   7  27      449.26      454.48     98.96 o 
  -6   7  27     1045.72     1088.22    116.44 o 
  -5   7  27      247.01      287.97     76.64 o 
  -4   7  27      802.97      559.24     85.73 o 
  -3   7  27      199.37      310.48     93.86 o 
  -2   7  27      785.11      687.80    113.60 o 
  -1   7  27      226.15      280.95    154.95 o 
   0   7  27      317.02      236.59    191.52 o 
   1   7  27      288.09      259.32     92.52 o 
   2   7  27       11.77       60.19     84.69 o 
   3   7  27      120.90      147.25     85.75 o 
   4   7  27       41.00      -13.47    121.27 o 
  -3   8  27      461.91      502.57    149.18 o 
  -2   8  27     1907.97     2155.46    181.67 o 
  -1   8  27      424.06      490.30    109.62 o 
   0   8  27      859.13      798.82    177.09 o 
 -12   0  28     1713.39     1482.15    213.66 o 
 -10   0  28       24.69       84.69    102.02 o 
  -8   0  28     9328.45     9381.79    444.64 o 
  -6   0  28       19.78      -15.36     59.70 o 
  -4   0  28    12103.65    11908.64    348.41 o 
  -2   0  28       62.11      -40.50     73.14 o 
   0   0  28    12649.95    12137.56    340.85 o 
   2   0  28      480.29      465.07     83.70 o 
   4   0  28     7695.41     7060.40    358.02 o 
   6   0  28      137.03      -90.47     90.47 o 
 -12   1  28       55.90       39.91     70.98 o 
 -11   1  28      121.74      179.01     80.17 o 
 -10   1  28      386.67      455.20     97.14 o 
  -9   1  28     3668.95     3784.63    197.95 o 
  -8   1  28      234.76      322.82     98.17 o 
  -7   1  28       57.98       83.65     61.04 o 
  -6   1  28      498.09      514.86     79.58 o 
  -5   1  28     6121.26     6649.57    202.99 o 
  -4   1  28       34.50       47.91     46.64 o 
  -3   1  28       40.26      -16.12     43.24 o 
  -2   1  28      105.14       68.76     46.06 o 
  -1   1  28     5436.47     5537.46    231.99 o 
   0   1  28      453.45      470.15     65.99 o 
   1   1  28      584.88      577.95     63.89 o 
   2   1  28        5.45      -64.92     69.99 o 
   3   1  28     7416.16     7309.05    203.55 o 
   4   1  28      771.55      976.35    146.29 o 
   5   1  28       23.56      -33.84     62.75 o 
   6   1  28       67.72      125.12    109.72 o 
   7   1  28     5400.43     5414.64    325.30 o 
   8   1  28      508.13      798.82    159.76 o 
 -12   2  28     1078.70     1097.91    133.94 o 
 -11   2  28       21.51       49.25     86.62 o 
 -10   2  28      163.91      183.35     95.28 o 
  -9   2  28     1650.76     1693.18    151.54 o 
  -8   2  28     3256.69     3235.25    147.42 o 
  -7   2  28      189.57      148.93     60.62 o 
  -6   2  28      623.89      764.04     86.64 o 
  -5   2  28     1117.67     1342.75    107.69 o 
  -4   2  28     7925.61     7547.99    274.80 o 
  -3   2  28      410.94      349.69     67.72 o 
  -2   2  28      439.79      336.20     58.27 o 
  -1   2  28      159.63      248.92     78.35 o 
   0   2  28     6107.46     6155.62    162.29 o 
   1   2  28     1416.14     1288.73     84.81 o 
   2   2  28        2.00       85.00     53.96 o 
   3   2  28       37.28       31.16     53.49 o 
   4   2  28     2708.20     3004.45    133.09 o 
   5   2  28     2160.13     1994.16    217.51 o 
   6   2  28        4.47      -78.92     78.92 o 
   7   2  28      193.61      304.78     86.42 o 
   8   2  28     1113.32      983.78    124.53 o 
   9   2  28      976.20     1224.24    137.45 o 
 -12   3  28      359.28      386.66     95.61 o 
 -11   3  28      459.15      462.25     99.36 o 
 -10   3  28      735.00      745.35    115.89 o 
  -9   3  28       30.39       83.16    115.15 o 
  -8   3  28      613.21      777.45     94.37 o 
  -7   3  28      164.00      183.41     64.71 o 
  -6   3  28      744.23      713.91     88.36 o 
  -5   3  28      776.38      750.03     93.76 o 
  -4   3  28       47.02       68.83     67.04 o 
  -3   3  28        0.34       88.34     55.42 o 
  -2   3  28      892.79      714.40     84.36 o 
  -1   3  28     1269.55     1146.86     97.57 o 
   0   3  28     1258.33     1250.07     98.82 o 
   1   3  28      364.51      353.35     68.42 o 
   2   3  28       67.23       14.31     51.89 o 
   3   3  28     1107.01     1188.67    125.45 o 
   4   3  28     2494.99     2498.43    191.52 o 
   5   3  28      570.64      570.38     99.87 o 
   6   3  28       33.63       38.55     70.26 o 
   7   3  28      539.98      331.74    187.67 o 
   8   3  28     2054.84     2013.08    163.31 o 
 -11   4  28        0.08      -13.86    121.27 o 
 -10   4  28     1519.01     1323.92    146.31 o 
  -9   4  28     3262.95     3212.61    172.40 o 
  -8   4  28       58.25      147.16     61.74 o 
  -7   4  28      237.01      226.80    109.72 o 
  -6   4  28      961.75      996.77     96.98 o 
  -5   4  28     1563.94     1584.65    117.68 o 
  -4   4  28      115.72      101.75     56.90 o 
  -3   4  28      244.81      225.38     65.33 o 
  -2   4  28      120.13      144.10     60.76 o 
  -1   4  28      494.53      438.77    107.05 o 
   0   4  28      351.20      464.74    139.55 o 
   1   4  28     1188.39     1046.97    122.41 o 
   2   4  28     1762.46     1573.87    140.01 o 
   3   4  28       65.39       49.95    127.04 o 
   4   4  28        1.68       17.94     71.52 o 
   5   4  28     2076.49     2196.69    328.19 o 
   6   4  28     1157.86     1083.70    192.49 o 
   7   4  28      144.31      154.62    102.98 o 
   8   4  28      138.08       88.39     99.13 o 
 -10   5  28      573.44      752.94     99.20 o 
  -9   5  28      206.11      133.46     67.32 o 
  -8   5  28        5.89      107.27     65.24 o 
  -7   5  28      490.38      481.25     84.85 o 
  -6   5  28      523.31      666.59    106.03 o 
  -5   5  28       46.41       53.59     58.48 o 
  -4   5  28      334.28      374.18     72.17 o 
  -3   5  28     1033.31     1091.93    102.40 o 
  -2   5  28      565.04      475.06    123.04 o 
  -1   5  28        0.75       15.11     67.36 o 
   0   5  28      339.06      336.43     87.69 o 
   1   5  28     2271.47     2197.10    165.37 o 
   2   5  28      635.55      458.06     96.18 o 
   3   5  28       51.27      -35.09     74.17 o 
   4   5  28     1802.20     1979.61    194.41 o 
   5   5  28     1427.21     1368.75    143.79 o 
   6   5  28        1.02      -22.14     78.94 o 
  -8   6  28      122.50      237.40     82.87 o 
  -7   6  28      612.53      577.71    128.34 o 
  -6   6  28     1467.06     1489.25    121.86 o 
  -5   6  28      475.14      696.27    133.72 o 
  -4   6  28     1017.16      982.31    102.41 o 
  -3   6  28      516.10      467.60     79.96 o 
  -2   6  28     2162.93     2173.40    171.98 o 
  -1   6  28      934.09      968.68    167.46 o 
   0   6  28     1047.08     1205.63    275.26 o 
   1   6  28      580.09      657.44    109.56 o 
   2   6  28     1822.66     1730.78    160.54 o 
   3   6  28      677.27      662.20    163.61 o 
   4   6  28       69.14       85.36     86.98 o 
   5   6  28     1165.45     1056.75    190.56 o 
  -6   7  28      402.37      488.45    110.81 o 
  -5   7  28     1405.96     1273.91    119.15 o 
  -4   7  28      349.12      366.65     82.40 o 
  -3   7  28     2285.12     2445.03    187.77 o 
  -2   7  28      568.77      480.16    105.93 o 
  -1   7  28     1160.74     1161.02    138.51 o 
   0   7  28      658.27      746.62    129.93 o 
   1   7  28     1523.81     1393.54    149.70 o 
   2   7  28      774.32     1035.58    188.64 o 
   3   7  28      449.47      525.49    161.69 o 
 -11   0  29       72.49       59.67    100.09 o 
  -9   0  29        0.79       78.92     96.24 o 
  -7   0  29        0.47       13.47     88.54 o 
  -5   0  29       39.72       45.71     66.03 o 
  -3   0  29       32.44       82.98     68.01 o 
  -1   0  29      462.01      548.52    136.67 o 
   1   0  29      987.82     1302.18    121.81 o 
   3   0  29     2939.70     3199.12    236.76 o 
   5   0  29     1475.70     1589.94    196.34 o 
 -12   1  29      423.26      306.25     96.24 o 
 -11   1  29       90.88      -64.48     70.78 o 
 -10   1  29     1552.39     1795.96    162.65 o 
  -9   1  29       91.20      170.00     79.20 o 
  -8   1  29     2742.54     2687.44    201.15 o 
  -7   1  29      585.32      326.79     72.44 o 
  -6   1  29     2495.10     2540.69    136.57 o 
  -5   1  29     1182.21     1028.34     97.41 o 
  -4   1  29     5515.30     5862.03    165.20 o 
  -3   1  29        4.27       12.02     44.04 o 
  -2   1  29     1676.32     1743.89    103.62 o 
  -1   1  29     1412.72     1486.26     92.52 o 
   0   1  29     5926.77     5947.63    195.04 o 
   1   1  29       33.93       24.39     43.69 o 
   2   1  29       40.59      -44.15     50.69 o 
   3   1  29      277.64      502.62     75.67 o 
   4   1  29     7449.12     7137.80    256.56 o 
   5   1  29       96.20       86.29     70.74 o 
   6   1  29       11.39      -21.17     96.24 o 
   7   1  29       37.70      125.12    119.34 o 
 -11   2  29       40.69      155.36     83.21 o 
 -10   2  29      328.86      275.06     93.80 o 
  -9   2  29      139.50      135.50     78.91 o 
  -8   2  29     2348.02     2421.83    145.52 o 
  -7   2  29       26.88        6.06     55.08 o 
  -6   2  29     2911.62     2885.99    150.05 o 
  -5   2  29        9.48       86.81     56.24 o 
  -4   2  29     2435.19     2498.82    157.06 o 
  -3   2  29      271.47      102.10     56.61 o 
  -2   2  29     3630.37     3461.66    133.08 o 
  -1   2  29      487.64      428.21     61.88 o 
   0   2  29      199.65      280.31     55.13 o 
   1   2  29      292.83      420.86     71.77 o 
   2   2  29      314.85      230.02     68.28 o 
   3   2  29     1980.67     2151.23    128.44 o 
   4   2  29       29.38      -59.47     59.47 o 
   5   2  29        7.39       28.87    102.02 o 
   6   2  29      146.67      136.67    113.57 o 
   7   2  29     1645.02     1778.57    225.21 o 
   8   2  29       64.49       98.17    125.12 o 
 -11   3  29       20.35       -2.10     76.17 o 
 -10   3  29     1415.31     1397.03    147.56 o 
  -9   3  29     3122.75     3482.21    157.75 o 
  -8   3  29      769.78      951.56    100.93 o 
  -7   3  29      554.71      638.82     85.14 o 
  -6   3  29     1625.71     1701.71    124.03 o 
  -5   3  29     6560.25     6577.59    211.50 o 
  -4   3  29     2159.09     2200.67    133.71 o 
  -3   3  29      169.05      139.82     57.31 o 
  -2   3  29      900.91      881.90    120.61 o 
  -1   3  29     6722.89     5872.12    188.12 o 
   0   3  29     2625.01     2478.02    319.53 o 
   1   3  29       60.02       -9.60     53.32 o 
   2   3  29     1010.79      883.58    101.61 o 
   3   3  29     2504.32     2601.37    176.07 o 
   4   3  29     1518.46     1562.04    141.47 o 
   5   3  29      323.27      286.80    132.82 o 
   6   3  29      607.92      361.87    134.74 o 
   7   3  29      371.43      175.16    136.67 o 
   8   3  29      797.71      930.66    210.77 o 
 -10   4  29      146.62      110.82     87.78 o 
  -9   4  29      197.15      142.00     65.93 o 
  -8   4  29      622.36      789.27     95.94 o 
  -7   4  29        2.37      -49.47     65.20 o 
  -6   4  29     1286.03     1146.71    144.15 o 
  -5   4  29        0.27      -44.12     56.29 o 
  -4   4  29      885.28      845.80     92.79 o 
  -3   4  29       81.90       44.50     58.05 o 
  -2   4  29     2529.50     2634.11    146.75 o 
  -1   4  29      103.52      101.19     72.35 o 
   0   4  29     1141.74     1202.44    127.92 o 
   1   4  29       60.18      126.08     77.58 o 
   2   4  29     1628.49     1521.79    143.47 o 
   3   4  29       41.77       86.43     75.53 o 
   4   4  29      255.28      233.21    103.94 o 
   5   4  29      328.55      126.12     86.46 o 
   6   4  29      112.17       94.32    113.57 o 
   7   4  29      180.03       61.60    123.19 o 
  -9   5  29     1792.71     2036.54    145.16 o 
  -8   5  29       32.02       26.21     62.15 o 
  -7   5  29       49.13      -20.76     61.35 o 
  -6   5  29      160.97      193.93     69.66 o 
  -5   5  29     2224.34     2633.22    177.39 o 
  -4   5  29       38.05      -24.41     60.65 o 
  -3   5  29      201.90      211.60     66.19 o 
  -2   5  29      425.53      431.68    181.90 o 
  -1   5  29     4677.45     4522.21    212.32 o 
   0   5  29       56.53       72.83     92.39 o 
   1   5  29      140.48      139.25    102.02 o 
   2   5  29     1983.80     1862.59    158.13 o 
   3   5  29     3218.11     3184.19    203.07 o 
   4   5  29        7.72       21.61     81.63 o 
   5   5  29      409.68      529.44    111.51 o 
   6   5  29     1684.42     1834.40    227.13 o 
  -7   6  29       18.90        7.18     63.88 o 
  -6   6  29        4.93       11.08     60.55 o 
  -5   6  29        5.63       22.25     82.37 o 
  -4   6  29        1.93       49.97     63.88 o 
  -3   6  29      680.18      862.79    123.04 o 
  -2   6  29      366.85      491.40    108.86 o 
  -1   6  29      266.43      237.74     89.14 o 
   0   6  29      115.23      -46.83     73.05 o 
   1   6  29     1002.92      833.99    125.12 o 
   2   6  29      475.93      449.63    104.78 o 
   3   6  29      691.89      505.70    110.22 o 
   4   6  29       56.30        7.70    107.79 o 
  -4   7  29      195.29       65.08     86.42 o 
  -3   7  29      727.94      805.99    126.56 o 
  -2   7  29      745.66      669.90    122.41 o 
  -1   7  29      642.83      383.53    102.70 o 
   0   7  29      563.89      342.63    152.06 o 
   1   7  29     1019.39      818.07    179.01 o 
 -10   0  30     3678.08     3653.39    281.03 o 
  -8   0  30      405.05      188.64    117.42 o 
  -6   0  30     4282.75     4396.39    294.50 o 
  -4   0  30      161.64      175.87     77.26 o 
  -2   0  30     5250.76     5596.37    225.89 o 
   0   0  30      986.83      985.59    151.10 o 
   2   0  30     4226.54     4087.72    187.81 o 
   4   0  30     3331.77     3293.44    257.93 o 
   6   0  30      917.11     1233.84    188.64 o 
 -11   1  30        3.51       -8.16     71.21 o 
 -10   1  30       64.44      111.02     76.18 o 
  -9   1  30     3513.18     3695.74    261.78 o 
  -8   1  30      323.35      418.73     96.38 o 
  -7   1  30        0.41       -5.95     54.45 o 
  -6   1  30      582.86      570.16     84.01 o 
  -5   1  30     4263.80     4700.90    173.32 o 
  -4   1  30     1399.83     1332.86     95.44 o 
  -3   1  30       32.48       73.76     49.98 o 
  -2   1  30      276.70      323.05     85.57 o 
  -1   1  30     2186.28     2364.26    117.37 o 
   0   1  30      967.22     1078.31     83.86 o 
   1   1  30        3.46      -11.92     45.59 o 
   2   1  30      104.16      228.36     64.39 o 
   3   1  30       64.13       81.71     71.45 o 
   4   1  30      227.07      231.63     83.30 o 
   5   1  30      445.59      633.28    155.91 o 
   6   1  30      124.37      157.84    125.12 o 
   7   1  30      333.41      204.04    134.74 o 
 -11   2  30       17.33       43.31     75.89 o 
 -10   2  30     2111.41     2109.19    178.89 o 
  -9   2  30      152.33      204.47    142.44 o 
  -8   2  30        0.41       18.12     56.01 o 
  -7   2  30       56.87       62.30     65.17 o 
  -6   2  30     3231.29     3235.25    148.12 o 
  -5   2  30     2398.94     2263.95    139.14 o 
  -4   2  30      584.99      762.05     88.62 o 
  -3   2  30      133.84      153.94     62.50 o 
  -2   2  30     3185.21     3075.91    118.80 o 
  -1   2  30     5360.10     5298.38    155.85 o 
   0   2  30      970.74      815.41     76.35 o 
   1   2  30        5.80       38.17     57.15 o 
   2   2  30     1369.14     1375.29    107.47 o 
   3   2  30     1995.02     2317.96    136.61 o 
   4   2  30     1689.85     1795.90    219.43 o 
   5   2  30       97.67      142.44    113.57 o 
   6   2  30     1271.45     1324.31    198.26 o 
   7   2  30     1366.60     1428.25    217.51 o 
 -10   3  30       46.30       12.47     76.68 o 
  -9   3  30      508.71      478.48    120.04 o 
  -8   3  30      697.60      658.95     91.27 o 
  -7   3  30      108.53       83.40     60.22 o 
  -6   3  30      480.75      680.08    121.73 o 
  -5   3  30      940.72      894.38     97.89 o 
  -4   3  30     2464.39     2202.10    136.58 o 
  -3   3  30      355.50      274.83     68.49 o 
  -2   3  30     1484.42     1544.31    148.68 o 
  -1   3  30        1.84       90.44     57.66 o 
   0   3  30     2425.01     2486.20    175.44 o 
   1   3  30      313.63      260.24     67.74 o 
   2   3  30      430.83      494.85     76.54 o 
   3   3  30       78.56      125.32     76.46 o 
   4   3  30     2111.36     1985.93    383.05 o 
   5   3  30       52.11      -50.05    111.64 o 
   6   3  30      583.58      444.64    144.36 o 
   7   3  30       47.08       76.99    121.27 o 
  -9   4  30      804.76      829.56    101.98 o 
  -8   4  30      358.58      433.60     86.99 o 
  -7   4  30       31.52       44.01     63.59 o 
  -6   4  30      224.54      190.36     72.54 o 
  -5   4  30     2369.28     2187.33    139.58 o 
  -4   4  30      781.01      665.88     87.42 o 
  -3   4  30        5.44       12.19     57.60 o 
  -2   4  30      140.26      261.80     70.17 o 
  -1   4  30     5927.47     6310.46    393.63 o 
   0   4  30     1209.88     1265.96    139.55 o 
   1   4  30        1.85      -33.66     69.61 o 
   2   4  30      687.82      836.06    285.84 o 
   3   4  30     4636.10     4364.64    420.58 o 
   4   4  30      610.35      651.29    114.11 o 
   5   4  30      117.70       83.41     83.70 o 
   6   4  30      657.17      629.43    163.61 o 
  -8   5  30      378.70      535.93     93.29 o 
  -7   5  30      578.99      749.26     98.65 o 
  -6   5  30        8.97        1.45     63.08 o 
  -5   5  30      390.09      357.92     77.73 o 
  -4   5  30      930.46     1138.66    108.52 o 
  -3   5  30      529.20      402.48     79.09 o 
  -2   5  30       20.51       11.06     77.44 o 
  -1   5  30      100.16       70.00    161.69 o 
   0   5  30     2605.29     2529.41    183.20 o 
   1   5  30      201.50      179.10     87.72 o 
   2   5  30      441.43      322.77     95.16 o 
   3   5  30       55.92       56.78     81.67 o 
   4   5  30     2133.58     2264.15    194.41 o 
  -6   6  30      135.96      168.73    131.73 o 
  -5   6  30      850.17      942.89    103.29 o 
  -4   6  30     1112.28     1168.42    114.38 o 
  -3   6  30      396.70      318.11     99.98 o 
  -2   6  30        1.52      -53.28     78.91 o 
  -1   6  30     1584.71     1456.64    154.37 o 
   0   6  30      305.63      362.40     99.33 o 
   1   6  30      179.10      121.33    142.44 o 
   2   6  30       85.73       -9.62    107.79 o 
 -11   0  31      424.72      194.41    134.74 o 
  -9   0  31     5122.72     4902.63    333.00 o 
  -7   0  31      160.31      175.16    123.19 o 
  -5   0  31     5530.64     5662.01    391.71 o 
  -3   0  31        9.18      -35.13     65.16 o 
  -1   0  31     7485.26     6691.22    580.35 o 
   1   0  31     1260.77     1239.65    158.80 o 
   3   0  31     6222.63     6155.71    352.25 o 
   5   0  31       10.48       30.80    111.64 o 
 -10   1  31      939.30     1005.40    133.20 o 
  -9   1  31      192.68      195.71     97.21 o 
  -8   1  31      114.43      132.95     80.77 o 
  -7   1  31      139.09      185.72     68.28 o 
  -6   1  31     2078.11     2380.26    147.05 o 
  -5   1  31        6.46      106.29     65.43 o 
  -4   1  31      554.49      724.03     76.07 o 
  -3   1  31        0.17      -44.12     44.12 o 
  -2   1  31     4891.84     4471.78    145.52 o 
  -1   1  31      488.74      522.30     98.35 o 
   0   1  31      164.33      153.73     56.60 o 
   1   1  31      134.18       76.75     58.85 o 
   2   1  31     6981.02     6336.67    283.56 o 
   3   1  31      191.85      260.48     89.80 o 
   4   1  31        1.60        6.55     72.73 o 
   5   1  31       10.98       23.10    111.64 o 
   6   1  31     2899.96     2800.68    275.26 o 
   7   1  31      502.93      762.25    175.16 o 
 -10   2  31     1273.64     1138.83    166.50 o 
  -9   2  31     2583.08     3004.97    208.66 o 
  -8   2  31       59.28       83.71     60.43 o 
  -7   2  31       51.69       52.05     62.27 o 
  -6   2  31      295.38      308.57     74.98 o 
  -5   2  31     3360.33     3266.39    150.52 o 
  -4   2  31      752.64      742.24    121.77 o 
  -3   2  31        8.39        8.55     55.10 o 
  -2   2  31      183.36      279.19     59.46 o 
  -1   2  31     2851.61     2680.71    123.82 o 
   0   2  31      947.10      811.42     89.72 o 
   1   2  31      254.04      196.08     66.35 o 
   2   2  31        8.44      -13.44     54.92 o 
   3   2  31     1923.22     2018.38    129.63 o 
   4   2  31      552.37      683.33    161.69 o 
   5   2  31      114.28      148.21    125.12 o 
   6   2  31      107.54      209.81    128.97 o 
  -9   3  31      102.70       63.57     82.59 o 
  -8   3  31       35.65      270.22     75.87 o 
  -7   3  31     1060.51     1177.54    120.57 o 
  -6   3  31      522.92      483.89     83.20 o 
  -5   3  31      363.37      425.93     77.68 o 
  -4   3  31       23.52       68.34     85.07 o 
  -3   3  31      359.86      342.78     85.33 o 
  -2   3  31      454.21      424.38     90.98 o 
  -1   3  31      347.04      145.62     81.36 o 
   0   3  31      244.91      268.27     85.62 o 
   1   3  31        0.09      103.26     76.08 o 
   2   3  31      527.57      599.23    108.15 o 
   3   3  31      972.01      981.49    123.84 o 
   4   3  31      432.10      538.96    161.69 o 
   5   3  31      135.82      100.09    121.27 o 
   6   3  31      784.12      565.91    161.69 o 
  -8   4  31       92.59       74.13     68.76 o 
  -7   4  31      646.32      688.89    113.93 o 
  -6   4  31     1036.66     1064.49    110.24 o 
  -5   4  31      558.47      664.67    156.21 o 
  -4   4  31      379.07      235.49     75.92 o 
  -3   4  31     1251.15     1355.59    115.54 o 
  -2   4  31      981.16      970.65    218.47 o 
  -1   4  31      198.17      240.61     87.11 o 
   0   4  31     1257.97     1344.80    142.89 o 
   1   4  31     1232.82      935.83    124.15 o 
   2   4  31       69.18      -12.41    106.83 o 
   3   4  31       44.88      149.74     84.67 o 
   4   4  31     2079.54     2081.04    173.82 o 
   5   4  31      427.53      227.13    140.52 o 
  -7   5  31      594.18      609.71     95.13 o 
  -6   5  31       68.13      -24.39     63.65 o 
  -5   5  31        6.92       60.16     63.52 o 
  -4   5  31     1083.38     1163.08    112.56 o 
  -3   5  31      696.38      701.52    118.95 o 
  -2   5  31      127.34      128.42    185.75 o 
  -1   5  31      293.13      349.12     97.74 o 
   0   5  31     1129.19     1107.87    133.37 o 
   1   5  31       67.40       21.33    124.15 o 
   2   5  31      176.83      276.82     97.14 o 
   3   5  31     1493.94     1605.34    217.51 o 
  -4   6  31      366.59      585.16    165.54 o 
  -3   6  31     1045.52     1152.99    202.11 o 
  -2   6  31      767.65      754.55    171.31 o 
  -1   6  31      187.96      165.54    132.82 o 
   0   6  31     1049.35     1133.74    198.26 o 
 -10   0  32      531.48      327.23    138.59 o 
  -8   0  32        0.46      -82.77     94.32 o 
  -6   0  32       79.45      -21.17     96.24 o 
  -4   0  32       75.60        8.21    106.83 o 
  -2   0  32     1585.41     1501.33    142.91 o 
   0   0  32      787.19      849.69    110.77 o 
   2   0  32     4262.88     4167.33    286.80 o 
   4   0  32      849.74     1102.95    188.64 o 
 -10   1  32      929.71      899.56    204.04 o 
  -9   1  32      834.12      837.54    124.53 o 
  -8   1  32        8.27       26.88     78.80 o 
  -7   1  32     1770.08     2126.19    206.70 o 
  -6   1  32      838.93      851.50     99.09 o 
  -5   1  32     1220.75     1246.62    110.61 o 
  -4   1  32       14.90      -35.61     47.71 o 
  -3   1  32      499.00      416.67     68.19 o 
  -2   1  32      677.94      767.79    123.91 o 
  -1   1  32     5004.63     4581.47    150.43 o 
   0   1  32        6.29       49.75     50.77 o 
   1   1  32       40.02      160.60     66.24 o 
   2   1  32      389.09      562.19    103.96 o 
   3   1  32     6654.74     6860.08    307.98 o 
   4   1  32      143.73       97.21     82.89 o 
   5   1  32        8.71      -78.92    100.09 o 
   6   1  32       58.14       78.92    123.19 o 
  -9   2  32      692.24      623.02    116.96 o 
  -8   2  32       87.95       99.17     66.46 o 
  -7   2  32     1254.85     1266.80    144.78 o 
  -6   2  32        4.95      -25.23     56.52 o
[truncated: 8,052 more chars]
